# Supplementary material for: The COG1-OsSERL2 complex senses cold to trigger signaling network for chilling tolerance in japonica rice
Source: Nat Commun. 2023 May 29;14:3104. doi: 10.1038/s41467-023-38860-4 (PMC10227007; doi:10.1038/s41467-023-38860-4)
Supplement: Supplementary file 3 — Supplementary Data 1 [file 41467_2023_38860_MOESM3_ESM.xlsx]

## Sheet: Sheet1
Supplementary Data 1 Genotypes of 100 individuals and survival rate in the F2 population, related to Figure 1
Individuals	Molecular markers									Survival rate (%)
	STS11-5	STS11-6	RM26896	STS11-7	RM6272	STS11-10	STS11-11	STS11-12	STS11-13
1	93-11	93-11	93-11	93-11	93-11	93-11	93-11	93-11	93-11	62.5
2	93-11	93-11	93-11	93-11	93-11	93-11	93-11	93-11	93-11/NIP	65.6
3	NIP	NIP	NIP	NIP	NIP	NIP	NIP	NIP	NIP	0
4	93-11/NIP	93-11/NIP	93-11/NIP	93-11/NIP	93-11/NIP	93-11/NIP	93-11/NIP	93-11/NIP	93-11/NIP	28.1
5	93-11/NIP	93-11/NIP	93-11/NIP	93-11/NIP	93-11/NIP	93-11/NIP	93-11/NIP	93-11/NIP	93-11/NIP	34.4
6	93-11/NIP	93-11/NIP	93-11/NIP	93-11	93-11	93-11	93-11	93-11	93-11	62.5
7	93-11	93-11	93-11	93-11	93-11	93-11	93-11	93-11	93-11	69.2
8	93-11/NIP	93-11/NIP	93-11/NIP	93-11/NIP	93-11/NIP	93-11/NIP	93-11/NIP	93-11/NIP	93-11/NIP	28.1
9	NIP	NIP	NIP	NIP	NIP	NIP	NIP	NIP	NIP	0
10	93-11	93-11	93-11	93-11/NIP	93-11/NIP	93-11/NIP	93-11/NIP	93-11/NIP	93-11/NIP	21.9
11	93-11/NIP	93-11/NIP	93-11/NIP	93-11/NIP	93-11/NIP	NIP	NIP	NIP	NIP	3.1
12	93-11/NIP	93-11/NIP	93-11/NIP	93-11/NIP	93-11/NIP	93-11/NIP	93-11/NIP	93-11/NIP	93-11/NIP	31.3
13	93-11/NIP	93-11/NIP	93-11/NIP	93-11/NIP	93-11/NIP	93-11/NIP	93-11/NIP	93-11/NIP	93-11/NIP	31.3
14	93-11/NIP	93-11/NIP	93-11/NIP	93-11/NIP	93-11/NIP	93-11/NIP	93-11/NIP	93-11/NIP	93-11/NIP	21.9
15	93-11/NIP	93-11/NIP	93-11/NIP	93-11/NIP	93-11/NIP	93-11/NIP	93-11	93-11	93-11	71.9
16	93-11/NIP	93-11/NIP	93-11	93-11	93-11	93-11	93-11	93-11	93-11	53.3
17	93-11/NIP	93-11/NIP	93-11/NIP	93-11/NIP	93-11/NIP	93-11/NIP	NIP	NIP	NIP	3.1
18	NIP	NIP	NIP	NIP	NIP	NIP	93-11/NIP	93-11/NIP	93-11/NIP	20.8
19	NIP	NIP	NIP	NIP	NIP	NIP	NIP	NIP	NIP	3.3
20	93-11/NIP	93-11/NIP	93-11/NIP	93-11/NIP	93-11/NIP	93-11/NIP	93-11/NIP	93-11/NIP	93-11/NIP	21.9
21	93-11/NIP	93-11/NIP	93-11/NIP	93-11/NIP	93-11/NIP	93-11/NIP	93-11/NIP	93-11/NIP	93-11/NIP	34.4
22	93-11	93-11	93-11	93-11	93-11	93-11	93-11	93-11	93-11	27.5
23	93-11/NIP	93-11/NIP	93-11/NIP	93-11/NIP	93-11/NIP	93-11/NIP	93-11/NIP	93-11/NIP	93-11/NIP	20
24	93-11	93-11	93-11	93-11	93-11	93-11	93-11	93-11	93-11	68.8
25	93-11/NIP	93-11/NIP	93-11/NIP	93-11/NIP	93-11/NIP	93-11/NIP	93-11/NIP	93-11	93-11	26.5
26	NIP	NIP	NIP	NIP	NIP	NIP	NIP	NIP	NIP	6.3
27	93-11/NIP	93-11/NIP	93-11/NIP	NIP	NIP	NIP	NIP	NIP	NIP	0
28	NIP	NIP	NIP	NIP	NIP	NIP	NIP	NIP	NIP	6.6
29	93-11	93-11	93-11	93-11	93-11	93-11	93-11	93-11	93-11	68.8
30	93-11/NIP	93-11/NIP	93-11/NIP	93-11/NIP	93-11/NIP	93-11/NIP	93-11/NIP	93-11/NIP	93-11/NIP	32.1
31	93-11/NIP	93-11/NIP	93-11/NIP	93-11/NIP	93-11/NIP	93-11/NIP	93-11/NIP	93-11/NIP	93-11/NIP	25.6
32	93-11/NIP	93-11/NIP	93-11/NIP	93-11/NIP	93-11/NIP	93-11/NIP	93-11/NIP	93-11/NIP	93-11/NIP	32.1
33	93-11	93-11	93-11	93-11	93-11	93-11	93-11	93-11	93-11	59.4
34	93-11/NIP	93-11/NIP	93-11/NIP	93-11/NIP	93-11/NIP	93-11/NIP	93-11/NIP	93-11/NIP	93-11/NIP	57.3
35	93-11	93-11	93-11	93-11	93-11	93-11	93-11	93-11	93-11	59.4
36	NIP	NIP	NIP	NIP	NIP	NIP	NIP	NIP	NIP	12.5
37	93-11/NIP	93-11/NIP	93-11/NIP	93-11/NIP	93-11/NIP	93-11/NIP	93-11/NIP	93-11/NIP	93-11/NIP	34.4
38	93-11/NIP	93-11/NIP	93-11/NIP	93-11/NIP	93-11/NIP	93-11/NIP	93-11/NIP	93-11/NIP	93-11/NIP	21.9
39	93-11/NIP	93-11/NIP	93-11/NIP	93-11/NIP	93-11	93-11	93-11	93-11	93-11	56.2
40	93-11	93-11	93-11	93-11	93-11	93-11	93-11	93-11	93-11	61.2
41	NIP	NIP	NIP	NIP	NIP	NIP	NIP	NIP	NIP	5.2
42	93-11/NIP	93-11/NIP	93-11/NIP	93-11/NIP	93-11/NIP	93-11/NIP	93-11/NIP	93-11/NIP	93-11/NIP	21.9
43	93-11	93-11	93-11	93-11	93-11	93-11	93-11	93-11	93-11	62.5
44	93-11/NIP	93-11/NIP	93-11/NIP	93-11/NIP	93-11/NIP	93-11/NIP	93-11/NIP	93-11/NIP	93-11/NIP	30
45	93-11/NIP	93-11/NIP	93-11/NIP	93-11/NIP	93-11/NIP	93-11/NIP	93-11/NIP	93-11/NIP	93-11/NIP	25.9
46	NIP	NIP	NIP	NIP	NIP	NIP	93-11/NIP	93-11/NIP	93-11/NIP	29.2
47	93-11	93-11	93-11	93-11	93-11	93-11	93-11	93-11	93-11	71.9
48	93-11	93-11	93-11	93-11	93-11	93-11	93-11	93-11	93-11	60.3
49	93-11	93-11	93-11	93-11/NIP	93-11/NIP	93-11/NIP	93-11/NIP	93-11/NIP	93-11/NIP	25
50	NIP	NIP	NIP	NIP	NIP	NIP	NIP	NIP	NIP	1.6
51	93-11/NIP	93-11/NIP	93-11/NIP	93-11/NIP	93-11/NIP	93-11/NIP	NIP	NIP	NIP	4
52	93-11/NIP	93-11/NIP	93-11/NIP	93-11/NIP	93-11/NIP	93-11/NIP	93-11/NIP	93-11/NIP	93-11/NIP	36.7
53	93-11/NIP	93-11/NIP	93-11/NIP	93-11/NIP	93-11/NIP	93-11/NIP	93-11/NIP	93-11/NIP	93-11/NIP	33.3
54	93-11	93-11	93-11	93-11	93-11	93-11	93-11	93-11	93-11	56.3
55	NIP	NIP	NIP	NIP	NIP	NIP	NIP	NIP	NIP	0
56	NIP	NIP	NIP	NIP	NIP	NIP	NIP	NIP	NIP	3.1
57	93-11	93-11	93-11	93-11	93-11	93-11	93-11	93-11	93-11	65.6
58	NIP	NIP	NIP	NIP	NIP	93-11/NIP	93-11/NIP	93-11/NIP	93-11/NIP	34.6
59	93-11	93-11	93-11	93-11	93-11	93-11	93-11	93-11	93-11	73.1
60	NIP	NIP	NIP	NIP	NIP	NIP	NIP	NIP	NIP	5.2
61	93-11	93-11	93-11	93-11	93-11	93-11	93-11	93-11	93-11	55.2
62	93-11/NIP	93-11/NIP	93-11/NIP	93-11/NIP	93-11/NIP	93-11/NIP	93-11/NIP	93-11/NIP	93-11/NIP	33.3
63	93-11/NIP	93-11/NIP	93-11/NIP	93-11/NIP	93-11/NIP	93-11/NIP	93-11/NIP	93-11/NIP	93-11/NIP	20
64	93-11/NIP	93-11/NIP	93-11	93-11	93-11	93-11	93-11	93-11	93-11	65.6
65	93-11/NIP	NIP	NIP	NIP	NIP	NIP	NIP	NIP	NIP	6.4
66	93-11/NIP	93-11/NIP	93-11/NIP	93-11/NIP	93-11/NIP	93-11/NIP	93-11/NIP	93-11/NIP	93-11/NIP	30
67	93-11/NIP	93-11/NIP	93-11/NIP	93-11/NIP	93-11/NIP	93-11/NIP	NIP	NIP	NIP	0
68	93-11/NIP	93-11/NIP	NIP	NIP	NIP	NIP	NIP	NIP	NIP	0
69	93-11/NIP	93-11/NIP	93-11/NIP	93-11/NIP	93-11/NIP	93-11/NIP	93-11/NIP	93-11/NIP	93-11/NIP	32.1
70	93-11	93-11	93-11	93-11	93-11	93-11	93-11	93-11	93-11	56.3
71	93-11	93-11	93-11	93-11	93-11	93-11	93-11	93-11	93-11	62.5
72	NIP	NIP	NIP	NIP	NIP	NIP	NIP	NIP	NIP	0
73	93-11/NIP	93-11/NIP	93-11/NIP	93-11/NIP	93-11/NIP	93-11/NIP	93-11/NIP	93-11/NIP	93-11/NIP	30
74	93-11/NIP	93-11/NIP	93-11/NIP	NIP	NIP	NIP	NIP	NIP	NIP	0
75	93-11/NIP	93-11/NIP	NIP	NIP	NIP	NIP	NIP	NIP	NIP	0
76	93-11/NIP	93-11/NIP	93-11/NIP	93-11/NIP	93-11/NIP	93-11/NIP	93-11/NIP	93-11/NIP	93-11/NIP	34.4
77	93-11/NIP	93-11/NIP	NIP	NIP	NIP	NIP	NIP	NIP	NIP	7.7
78	93-11	93-11	93-11	93-11	93-11	93-11	93-11	93-11	93-11	65.7
79	93-11	93-11	93-11	93-11	93-11	93-11	93-11	93-11	93-11	63.6
80	93-11/NIP	93-11/NIP	93-11/NIP	NIP	NIP	NIP	NIP	NIP	NIP	0
81	NIP	NIP	NIP	NIP	NIP	NIP	NIP	NIP	NIP	0
82	NIP	NIP	NIP	NIP	NIP	NIP	NIP	NIP	NIP	9.4
83	NIP	NIP	NIP	NIP	NIP	NIP	NIP	NIP	NIP	6.3
84	93-11/NIP	93-11/NIP	93-11/NIP	93-11/NIP	93-11/NIP	93-11/NIP	93-11/NIP	93-11/NIP	93-11/NIP	29.2
85	93-11/NIP	93-11/NIP	93-11/NIP	93-11/NIP	93-11/NIP	93-11/NIP	93-11/NIP	93-11/NIP	93-11/NIP	21.9
86	93-11	93-11	93-11	93-11	93-11	93-11	93-11	93-11	93-11	62.5
87	93-11	93-11	93-11	93-11	93-11	93-11	93-11	93-11	93-11	62.5
88	93-11/NIP	93-11/NIP	93-11/NIP	93-11/NIP	93-11/NIP	93-11	93-11	93-11	93-11	23.8
89	93-11	93-11	93-11	93-11	93-11	93-11	93-11	93-11	93-11	66.7
90	93-11/NIP	93-11/NIP	93-11/NIP	93-11/NIP	93-11/NIP	93-11/NIP	93-11/NIP	93-11/NIP	93-11/NIP	33.3
91	NIP	NIP	NIP	NIP	NIP	NIP	NIP	NIP	NIP	9.4
92	93-11/NIP	93-11/NIP	93-11/NIP	NIP	NIP	NIP	NIP	NIP	NIP	4.2
93	93-11	93-11	93-11	93-11	93-11	93-11	93-11	93-11	93-11	56.3
94	NIP	NIP	NIP	NIP	NIP	NIP	NIP	NIP	NIP	4.2
95	NIP	NIP	NIP	NIP	NIP	NIP	NIP	NIP	NIP	3.3
96	93-11/NIP	93-11/NIP	93-11/NIP	93-11/NIP	93-11/NIP	93-11/NIP	93-11/NIP	93-11/NIP	93-11/NIP	36.7
97	93-11	93-11	93-11	93-11	93-11	93-11	93-11	93-11	93-11	65.6
98	93-11/NIP	93-11/NIP	93-11/NIP	93-11/NIP	93-11/NIP	93-11/NIP	93-11/NIP	93-11/NIP	93-11/NIP	36.7
99	93-11/NIP	93-11/NIP	93-11/NIP	93-11/NIP	93-11/NIP	93-11/NIP	93-11/NIP	93-11/NIP	93-11/NIP	34.4
100	93-11	93-11	93-11	93-11	93-11	93-11	93-11	93-11	93-11	65.6
