# Supplementary material for: The COG1-OsSERL2 complex senses cold to trigger signaling network for chilling tolerance in japonica rice
Source: Nat Commun. 2023 May 29;14:3104. doi: 10.1038/s41467-023-38860-4 (PMC10227007; doi:10.1038/s41467-023-38860-4)
Supplement: Supplementary file 4 — Supplementary Data 2 [file 41467_2023_38860_MOESM4_ESM.xlsx]

## Sheet: Sheet1
Supplementary Data 2 The summary of 67 representative rice accessions and the haplotype groups of COG1, related to Figure 3
ID	Species information	Name	Original area	Type	Haplotype groups of COG1
GLA4	O. sativa indica	Guangluai 4	China	Modern cultivar	Haplogroup3
93-11	O. sativa indica	93-11	China	Modern cultivar	Haplogroup3
GP3	O. sativa indica	Secano do Brazil	Brazil	Modern cultivar	Haplogroup2
GP22	O. sativa indica	IR 2797-115-3	IRRI	Modern cultivar	Haplogroup2
GP51	O. sativa indica	T 480-34	Cuba	Modern cultivar	Haplogroup3
GP72	O. sativa indica	IR 9209-26-2	IRRI	Modern cultivar	Haplogroup2
GP772-1	O. sativa indica	Xiangnan-1	North Korea	Modern cultivar	Haplogroup3
HP119	O. sativa indica	Huakemangnuo	China	Landrace	Haplogroup3
HP263	O. sativa indica	Ruanzhanjiugu	China	Landrace	Haplogroup3
HP274	O. sativa indica	Bairizao-4	China	Landrace	Haplogroup2
HP327	O. sativa indica	Maguhongmi	China	Landrace	Haplogroup2
HP362-2	O. sativa indica	Bangbanggu	China	Landrace	Haplogroup2
HP383	O. sativa indica	Guihuanuo	China	Landrace	Haplogroup2
HP396	O. sativa indica	Sizhan	China	Landrace	Haplogroup3
HP407	O. sativa indica	Aigansazhima	China	Landrace	Haplogroup3
HP486	O. sativa indica	Jinzhan	China	Landrace	Haplogroup1
HP492	O. sativa indica	Shuihegu	China	Landrace	Haplogroup3
HP517-1	O. sativa indica	Dishuigu	China	Landrace	Haplogroup2
HP577	O. sativa indica	Yanzhan	China	Landrace	Haplogroup1
W0128	O. sativa indica	NA	India	Feral rice with extensive gene flow from indica rice	Haplogroup1
GP104	O. sativa aus	DV 110	Bengal	Landrace	Haplogroup2
GP124	O. sativa aus	DNJ 126	Bengal	Landrace	Haplogroup3
GP540	O. sativa aus	Kbarai Ganja	Pakistan	Landrace	Haplogroup1
GP62	O. sativa aus	ARC 7043	India	Landrace	Haplogroup3
Kasalath	O. sativa aus	Kasalath	India	Landrace	Haplogroup2
W3105-1	O. sativa aus	NA	India	Feral rice with extensive gene flow from aus rice	Haplogroup2
W0123-1	O. rufipogon	NA	India	Wild rice	Haplogroup2
W0141	O. rufipogon	NA	India	Wild rice
W0170	O. rufipogon	NA	Thailand	Wild rice	Haplogroup2
W1687	O. rufipogon	NA	India	Wild rice
W1698	O. rufipogon	NA	Thailand	Wild rice
W1739	O. rufipogon	NA	India	Wild rice
W1754	O. rufipogon	NA	India	Wild rice
W1777	O. rufipogon	NA	India	Wild rice
W1943	O. rufipogon	NA	China	Wild rice	Haplogroup1
W1979	O. rufipogon	NA	Indonesia	Wild rice
W2012	O. rufipogon	NA	India	Wild rice
W3078-2	O. rufipogon	NA	China	Wild rice	Haplogroup1
W3095-2	O. rufipogon	NA	China	Wild rice	Haplogroup1
GP39	O. sativa tropical japonica	IAC 25	Brazil	Modern cultivar	Haplogroup1
GP77	O. sativa tropical japonica	IR 2071-88-8-10	IRRI	Modern cultivar	Haplogroup1
GP536	O. sativa tropical japonica	Minanok (glut)	Philippine	Modern cultivar	Haplogroup1
GP640	O. sativa tropical japonica	Tebonnet	US	Modern cultivar	Haplogroup1
GP761-1	O. sativa tropical japonica	Mutiara	Indonesia	Modern cultivar	Haplogroup1
Nipponbare	O. sativa temperate japonica	Nipponbare	Japan	Modern cultivar	Haplogroup1
GP551	O. sativa temperate japonica	Nonglinnuo-144	Japan	Modern cultivar	Haplogroup1
GP567	O. sativa temperate japonica	Pama	IRRI	Modern cultivar	Haplogroup1
GP669	O. sativa temperate japonica	Teng-870	Japan	Modern cultivar	Haplogroup1
GP677	O. sativa temperate japonica	Milyang84	North Korea	Modern cultivar	Haplogroup1
HP13-2	O. sativa temperate japonica	Fengrunhandaozi	China	Landrace	Haplogroup1
HP14	O. sativa temperate japonica	Qiananshuinuo	China	Landrace	Haplogroup1
HP38	O. sativa temperate japonica	Dabainuo	China	Landrace	Haplogroup1
HP44	O. sativa temperate japonica	Honggu-1	China	Landrace	Haplogroup1
HP45	O. sativa temperate japonica	Changlijingzhan	China	Landrace	Haplogroup1
HP48	O. sativa temperate japonica	Hongmangnuo	China	Landrace	Haplogroup1
HP91-2	O. sativa temperate japonica	Changmadao-3	China	Landrace	Haplogroup1
HP98	O. sativa temperate japonica	Luyu132-1	China	Landrace	Haplogroup1
HP103	O. sativa temperate japonica	Binxianludao	China	Landrace	Haplogroup1
HP314	O. sativa temperate japonica	Lengshuizhan	China	Landrace	Haplogroup1
HP390	O. sativa temperate japonica	Dongying-8	China	Landrace	Haplogroup1
WYG7	O. sativa temperate japonica	Wuyungeng 7	China	Modern cultivar	Haplogroup1
KY131	O. sativa temperate japonica	Kongyu 131	China	Modern cultivar	Haplogroup1
DHX2	O. sativa temperate japonica	Daohuaxiang 2	China	Modern cultivar	Haplogroup1
IL9	O. sativa temperate japonica	Tohoku IL9	Japan	Modern cultivar	Haplogroup1
Koshihikari	O. sativa temperate japonica	Koshihikari	Japan	Modern cultivar	Haplogroup1
LG31	O. sativa temperate japonica	Longgeng 31	China	Modern cultivar	Haplogroup1
UR28	O. sativa temperate japonica	Honghandao	China	Landrace	Haplogroup1
