# Supplementary material for: The COG1-OsSERL2 complex senses cold to trigger signaling network for chilling tolerance in japonica rice
Source: Nat Commun. 2023 May 29;14:3104. doi: 10.1038/s41467-023-38860-4 (PMC10227007; doi:10.1038/s41467-023-38860-4)
Supplement: Supplementary file 5 — Supplementary Data 3 [file 41467_2023_38860_MOESM5_ESM.xlsx]

## Sheet: Sheet1
Supplementary Data 3 Haplotype groups of COG1 in 67 representative rice accessions, related to Figure 3
	The position of coding region of COG1																																		NO.of accessions
		9	27	60	71	269	293	327	366	391	456	479	503	548	556	602	642	826	966	1021	1046	1060	1074	1077	1105	1156	1255	1369	1457	1476	1490	1558	1571	1602	indica	tropical japonica	temperate japonica	Aus	O. rufipogon
Haplogroup1	Hap1	T	C	G	G	G	A	TC	C	T	C	G	G	A	A	G	C	G	T	C	T	G	C	A	G	A	C	T	A	G	G	C	C	T	3	5	23	1	3 (W1943,W3078-2, W3095-2)
	Hap2	T	C	G	G	G	A	TC	C	T	C	G	G	A	A	G	C	G	T	T	T	G	C	A	G	A	C	T	G	T	G	C	C	T
	Hap3	T	C	G	G	G	A	TC	C	T	C	A	G	A	G	A	C	G	G	C	T	A	C	G	A	G	C	T	G	G	G	C	C	G
	Hap4	T	C	G	G	G	A	TC	C	T	C	A	G	A	G	A	C	G	G	C	T	A	C	G	A	G	C	T	G	G	G	C	C	T
Haplogroup2	Hap5	T	CT	C	GGCAGGA	A	T	TC	C	T	C	G	G	A	A	G	C	G	T	C	T	G	C	A	G	A	C	T	A	G	G	C	C	T	9	0	0	3	2 (W0123-1,W0170 )
	Hap6	T	CT	G	G	G	A	TC	C	T	C	G	G	A	A	G	C	G	T	C	T	G	C	A	G	A	C	T	A	G	G	A	C	T
	Hap7	T	CT	G	G	G	A	TC	C	T	C	G	G	A	A	G	C	G	T	C	T	G	T	G	G	A	C	C	G	G	T	C	C	T
	Hap8	T	CT	C	GGCAGGA	A	T	TC	A	T	C	G	G	G	G	G	T	G	T	C	C	G	T	G	G	A	C	C	G	G	T	C	A	G
Haplogroup3	Hap9	insert 6,665bp	C	G	G	G	A	TC	C	T	T	G	G	A	A	G	C	G	T	C	T	G	C	A	G	A	C	T	A	G	G	C	C	T	8	0	0	2	0
	Hap10	insert 6,665bp	C	G	G	G	A	TC	C	T	C	G	G	A	A	G	C	G	T	C	T	G	C	A	G	A	C	T	A	G	G	C	C	T
	Hap11	insert 6,665bp	C	G	G	G	A	TC	C	T	C	G	A	A	A	G	C	G	T	C	T	G	C	A	G	A	C	T	A	G	G	C	C	T
	Hap12	insert 6,665bp	C	G	G	G	A	TC	C	A	C	G	A	A	A	G	C	G	T	C	T	G	C	A	G	A	C	T	A	G	G	C	C	T
	The haplotyp of these O. rufipogon (W0141, W1687,W1698,W1739,W1754,W1777,W1979,W2012) can not classified in the above haplotype groups of cultivated rice
