# Supplementary material for: The COG1-OsSERL2 complex senses cold to trigger signaling network for chilling tolerance in japonica rice
Source: Nat Commun. 2023 May 29;14:3104. doi: 10.1038/s41467-023-38860-4 (PMC10227007; doi:10.1038/s41467-023-38860-4)
Supplement: Supplementary file 6 — Supplementary Data 4 [file 41467_2023_38860_MOESM6_ESM.xlsx]

## Sheet: Sheet1
Supplementary Data 4 Chromatogram area of different fragment Ions for phospho-peptide of the OsSERL2 and OsMAPK3 in PRM analysis, related to Figure 6 and Supplementary Figure 5
Peptide	Protein	Fragment Ion	synthetic peptide Area	ZH11-0h Area	cog1-1-0h Area	COG1-OE1-0h Area	ZH11-24h Area	cog1-1-24h Area	COG1-OE1-24h Area
ASGHSTAAADSLSHpSHR	OsSERL2	y13	1175920256	138059	106275	155174	252951	193017	292833
ASGHSTAAADSLSHpSHR	OsSERL2	y12	877519744	101902	103614	110269	218088	155030	259583
ASGHSTAAADSLSHpSHR	OsSERL2	y11	794342656	104808	100493	98870	230451	147563	263468
ASGHSTAAADSLSHpSHR	OsSERL2	y10	1157542784	153177	109247	166590	281261	179419	322353
ASGHSTAAADSLSHpSHR	OsSERL2	y9	822413760	82409	103925	104670	231455	163351	277654
ASGHSTAAADSLSHpSHR	OsSERL2	y7	1105272448	122631	111209	135381	249920	161739	292780
ASGHSTAAADSLSHpSHR	OsSERL2	y2	741645120	104200	110035	125603	231381	170439	276910
ASGHSTAAADSLSHpSHR	OsSERL2	b4	1133908352	124844	115285	131221	252693	166360	292127
SDMMpTEpYVVTR	OsMAPK3	y9	50831732	361348	322491	379606	2358120	1902306	2903071
SDMMpTEpYVVTR	OsMAPK3	y8	137531136	782707	703368	741335	4705642	3706107	5593495
SDMMpTEpYVVTR	OsMAPK3	y7	199279104	1229486	1066022	1330442	8092781	6238479	9676267
SDMMpTEpYVVTR	OsMAPK3	y6	57662892	381398	335116	427643	2076527	1745103	2838114
SDMMpTEpYVVTR	OsMAPK3	y5	99930552	578183	447014	548136	3434727	2702932	4087095
SDMMpTEpYVVTR	OsMAPK3	y4	52637880	293231	267734	288541	1654719	1357186	2120095
SDMMpTEpYVVTR	OsMAPK3	y2	68479600	392289	346130	368161	2258330	1784479	2754824
SDMMpTEpYVVTR	OsMAPK3	b2	350972032	2067830	1834548	2155832	12777297	9757915	15287195
SDMMpTEpYVVTR	OsMAPK3	b3	90746000	617125	607287	684300	3907983	3119815	4991904
