# Supplementary material for: The COG1-OsSERL2 complex senses cold to trigger signaling network for chilling tolerance in japonica rice
Source: Nat Commun. 2023 May 29;14:3104. doi: 10.1038/s41467-023-38860-4 (PMC10227007; doi:10.1038/s41467-023-38860-4)
Supplement: Supplementary file 7 — Supplementary Data 5 [file 41467_2023_38860_MOESM7_ESM.xlsx]

## Sheet: Sheet1
Supplementary Data 5. Primer list (5’→3’), related to experimental procedures
Generating transgenic rice
Primer name	Vector	Primer sequence
pUN1301-COG1-F	pUN1301	GCAGGTCGACTCTAGAGGATCCATGCCTAGTATACATATGCA (BamHI)
pUN1301-COG1-R		GGGAAATTCGAGCTCGGTACCTCAAATTGGAATTCGGC (KpnI)
COG1::COG1-F	pTFLGHAU	ACAGCTATGACCATGATTACCACGGACACTAGACGAC (ECoRI)
COG1::COG1-R		CAGTCTAGAGTCGACAATTGGAATTCGGCCTATG (BamHI)
COG1-CRISPR-F	pTCRISPR	TGATTGAACAACAACAGTGAGAAGC (BsaI)
COG1-CRISPR-R		AAACGCTTCTCACTGTTGTTGTTCCA (BsaI)
pUN1301-MYC-OsSERL2-F1	pUN1301	GCAGGTCGACTCTAGAGGATCCATGCGACGGTATCGATTT (BamHI)
pUN1301-MYC-OsSERL2-R1		AGGAAGAAGGGCGGCTCCATTACCGAGTTCAAGTC
pUN1301-MYC-OsSERL2-F2		GACTTGAACTCGGTAATGGAGCCGCCCTTCTTCCT
pUN1301-MYC-OsSERL2-R2		GGGAAATTCGAGCTCGGTACCTTATCTGGGGCCGGAGAGCT (KpnI)
OsSERL2-CRISPR-F	pTCRISPR	TGATTGCTCCCCGGATTTCCTCGT (BsaI)
OsSERL2-CRISPR-R		AAACACGAGGAAATCCGGGGAGCCA (BsaI)
WMV049-MYC-OsSERL2-F	WMV049	catttacgaacgataggtacATGCGACGGTATCGATTTAAAGC (KpnI)
WMV049-MYC-OsSERL2-R		tctatcgatcaatcaggatcTTATCTGGGGCCGGAGAGCT (BamHI)
WMV049-MYC-OsSERL2S599D-F1		catttacgaacgataggtacATGCGACGGTATCGATTTAAAGC (KpnI)
WMV049-MYC-OsSERL2S599D-R1		TGCGGTGGTCGTGGGAGAGGGAGTCGGCGGCGGCGGTGGAGT
WMV049-MYC-OsSERL2S599D-F2		ACTCCACCGCCGCCGCCGACTCCCTCTCCCACGACCACCGCA
WMV049-MYC-OsSERL2S599D-R2		tctatcgatcaatcaggatcTTATCTGGGGCCGGAGAGCT (BamHI)
Yeast two-hybrid (Y2H) assays
Primer name	Vector	Primer sequence
pPR3-N-COG1-F	pPR3-N	CAGAGTGGCCATTACGGCCCGGATGCCTAGTATACATATGCA (SfiI)
pPR3-N-COG1-R		ATTCTCGAGAGGCCGAGGCGGCCTCAAATTGGAATTCGGC (SfiI)
pBT3-STE-OsSERL2-F	pBT3-STE	GTAATGGCCATTACGATGGAGCCGCCCTTCTTCCT (SfiI)
pBT3-STE-OsSERL2-R		ATTCCTGCAGATGGCCGATTATCTGGGGCCGGAGAGCT (SfiI)
pBT3-STE-OsSERL1-F		GTAATGGCCATTACGATGAAACTAATAGCTT (SfiI)
pBT3-STE-OsSERL1-R		ATTCCTGCAGATGGCCGATTATCTGCCACTGGATA (SfiI)
pBT3-STE-OsSERL4-F		GTAATGGCCATTACGATGGCGGGGCCCCGCGCC (SfiI)
pBT3-STE-OsSERL4-R		ATTCCTGCAGATGGCCGATCATCTGGGACCAGATAG (SfiI)
pBT3-STE-OsSERL5-F		GTAATGGCCATTACGATGAGGATGCGGTGGTGGG (SfiI)
pBT3-STE-OsSERL5-R		ATTCCTGCAGATGGCCGATCACCTCGGTCCAGAGAGCTC (SfiI)
pBT3-STE-OsSERL6-F		GTAATGGCCATTACGATGGCCGCGCGGCGGCGCCTCCT (SfiI)
pBT3-STE-OsSERL6-R		ATTCCTGCAGATGGCCGATCACCTTGGACCAGACAAT (SfiI)
pBT3-STE-OsSERL8-F		GTAATGGCCATTACGATGGATCTGCTCAGCGTCC (SfiI)
pBT3-STE-OsSERL8-R		ATTCCTGCAGATGGCCGATCATCTGCCGGCGGAGA (SfiI)
pBT3-STE-OsSERL9-F		GTAATGGCCATTACGATGAGGGAGCTGCGCGTC (SfiI)
pBT3-STE-OsSERL9-R		ATTCCTGCAGATGGCCGATCATCTACCTCCAGACA (SfiI)
pBT3-STE-OsSERK1-F		GTAATGGCCATTACGATGGCGGCGCATCGGTGG (SfiI)
pBT3-STE-OsSERK1-R		ATTCCTGCAGATGGCCGATCACCTCGGCCCTGATAGC (SfiI)
pBT3-STE-OsSERK2-F		GTAATGGCCATTACGATGGCGGAGGCGCGGCTGCT (SfiI)
pBT3-STE-OsSERK2-R		ATTCCTGCAGATGGCCGATTACCTCGGGCCGGACAG (SfiI)
Co-IP
Primer name	Vector	Primer sequence
pBI221-COG1-HA-GFP-F1	pBI221	CGGGGGACTCTAGAGGATATGTGCGTGGAGGAACTCG (XhoI)
pBI221-COG1-HA-GFP-R1		GGGACGTCGTATGGGTACATAATTGGAATTCGGC
pBI221-COG1-HA-GFP-F2		GCCGAATTCCAATTATGTACCCATACGACGTCCC
pBI221-COG1-HA-GFP-R2		AGTTCTTCTCCTTTACCCATTCAAGCGTAGTCTGGGACGT (KpnI)
pBI221-OsSERL2-MYC-F1		GAGGATCTCGAGCGGATGGAGCCGCCCTTCTTCCT (KpnI)
pBI221-OsSERL2-MYC-R1		AAATCGATACCGTCGTCTGGGGCCGGAGAGCT
pBI221-OsSERL2-MYC-F2		AGCTCTCCGGCCCCAGACGACGGTATCGATTT
pBI221-OsSERL2-MYC-R2		GATCGGGGAAATTCGAGCTCTTATACCGAGTTCAAGTC (SacI)
Subcellular localization
Primer name	Vector	Primer sequence
pBI221-COG1-GFP-F		CGGGGGACTCTAGAGGATATGCCTAGTATACATATGCA (XhoI)
pBI221-COG1-GFP-R		AGTTCTTCTCCTTTACCCATAATTGGAATTCGGC (KpnI)
pBI221-COG1-mCherry-F1	pBI221	GAGGATCTCGAGCGGATGTGCGTGGAGGAACTCG (KpnI)
pBI221-COG1-mCherry-R1		CGAGTTCCTCCACGCACATCTTATCGTCGTCATCCT
pBI221-COG1-mCherry-F2		TCGCCTTGCTCACCATTTGGCCTTCCAGGAGCA
pBI221-COG1-mCherry-R2		GATCGGGGAAATTCGAGCTCATGGTGAGCAAGGGCGA (SacI)
pBI221-OsSERL2-GFP-F		TTGGAGAGAACACGGGGGACATGGAGCCGCCCTTCTTCCT (XbaI)
pBI221-OsSERL2-GFP-R		AGTTCTTCTCCTTTACCCATTCTGGGGCCGGAGAGCT (KpnI)
BiFC
Primer name	Vector	Primer sequence
pSAT1-nVenus-C-COG1-F	pSAT1-nVenus-C	CGAGCTCAAGCTTCGATGTGCGTGGAGGAACTCG (HindIII)
pSAT1-nVenus-C-COG1-R		AGATCAGGTGGATCCTCATTGGCCTTCCAGGAGCA (XbaI)
pSAT1-nVenus-C-COG1-HA-F		CGAGCTCAAGCTTCGATGTGCGTGGAGGAACTCG (HindIII)
pSAT1-nVenus-C-COG1-HA-R		AGATCAGGTGGATCCTCAAGCGTAGTCTGGGACGT (XbaI)
pSAT1-cCFP-C-OsSERL2-F	pSAT1-cCFP-C	CGAGCTCAAGCTTCGATGGACGGGGCGCCGGTGG (HindIII)
pSAT1-cCFP-C-OsSERL2-R		AGATCAGGTGGATCCGTACCGGATGTTTGGGT (XbaI)
pSAT1-cCFP-C-OsSERL2-MYC-F		CGAGCTCAAGCTTCGATGGACGGGGCGCCGGTGG (HindIII)
pSAT1-cCFP-C-OsSERL2-MYC-R		AGATCAGGTGGATCCTTATACCGAGTTCAAGTC (XbaI)
pSAT1-cCFP-C-OsSERL4-F		CGAGCTCAAGCTTCGATGGCGGGGCCCCGCGCC (HindIII)
pSAT1-cCFP-C-OsSERL4-R		AGATCAGGTGGATCCTCATCTGGGACCAGATAG (XbaI)
pSAT1-cCFP-C-OsSERL5-F		CGAGCTCAAGCTTCGATGAGGATGCGGTGGTGGG (HindIII)
pSAT1-cCFP-C-OsSERL5-R		AGATCAGGTGGATCCTCACCTCGGTCCAGAGAGCTC (XbaI)
pSAT1-cCFP-C-OsSERK1-F		CGAGCTCAAGCTTCGATGGCGGCGCATCGGTGG (HindIII)
pSAT1-cCFP-C-OsSERK1-R		AGATCAGGTGGATCCTCACCTCGGCCCTGATAGC (XbaI)
pSAT1-cCFP-C-OsSERK2-F		CGAGCTCAAGCTTCGATGGCGGAGGCGCGGCTGCT (HindIII)
pSAT1-cCFP-C-OsSERK2-R		AGATCAGGTGGATCCTTACCTCGGGCCGGACAG (XbaI)
In vitro and in vivo protein kinase activity detection
Primer name	Vector	Primer sequence
pColdTF-OsSERL2-CD-F	pColdTF	AAGGTAGGCATATGGAGCTCGTGAAGAGGTTCAGCTT (SacI)
pColdTF-OsSERL2-CD-R		GCAGAGATTACCTATCTAGATTATCTGGGGCCGGAGAGCT (XbaI)
pColdTF-OsSERL2-CDS599A-F1		AAGGTAGGCATATGGAGCTCGTGAAGAGGTTCAGCTT (SacI)
pColdTF-OsSERL2-CDS599A-R1		TGCGGTGGGCGTGGGAGAGGGAGTCGGCGGCGGCGGTGGAGT
pColdTF-OsSERL2-CDS599A-F2		ACTCCACCGCCGCCGCCGACTCCCTCTCCCACGCCCACCGCA
pColdTF-OsSERL2-CDS599A-R2		GCAGAGATTACCTATCTAGATTATCTGGGGCCGGAGAGCT (XbaI)
pBI221-MYC-OsSERL2-F	pBI221	AGGATCTCGAGCGGGGTACCATGCGACGGTATCGATTT (KpnI)
pBI221-MYC-OsSERL2-R		GATCGGGGAAATTCGAGCTCTTATCTGGGGCCGGAGAGCT (SacI)
pBI221-OsSERL2-CDS599A-F1		AGGATCTCGAGCGGGGTACCATGCGACGGTATCGATTT (KpnI)
pBI221-OsSERL2-CDS599A-R1		TGCGGTGGGCGTGGGAGAGGGAGTCGGCGGCGGCGGTGGAGT
pBI221-OsSERL2-CDS599A-F2		ACTCCACCGCCGCCGCCGACTCCCTCTCCCACGCCCACCGCA
pBI221-OsSERL2-CDS599A-R2		GATCGGGGAAATTCGAGCTCTTATCTGGGGCCGGAGAGCT (SacI)
Detection of OsSERL2 accumulation
Primer name	Vector	Primer sequence
OsSERL2::OsSERL2-MYC-F1	pTYLUC	cagGTCGACTCTAGAGGATCTGCACTGGTGGTAAAGTTGGT (SacI)
OsSERL2::OsSERL2-MYC-R1		GAAGAAGGGCGGCTCCATTGCTGAGCTCAGGTAGGAGG
OsSERL2::OsSERL2-MYC-F2		CCTCCTACCTGAGCTCAGCAATGGAGCCGCCCTTCTTC
OsSERL2::OsSERL2-MYC-R2		cgatcggggaaattcGAGCTTTATACCGAGTTCAAGTC (BamHI)
Quantitative RT-PCR
QCOG1-F	CGGATTTATTGGGCAGAT
QCOG1-R	AGGCTCCTACCTCAGTCG
Genomic PCR
COG1-F	ATGCCTAGTATACATATGCA
COG1-R	TCAAATTGGAATTCGGC
Molecular markers for molecular markers assay of CSSL-28
STS11-5-F	ACACAACTTACGATACATGCCC
STS11-5-R	TGCTATTAGGCGATGACAACTC
STS11-6-F	CGCTTGAAAGGACTCCAGAC
STS11-6-R	CCATCTACTCACCAAACGTTCC
STS11-7-F	ATTCCAGTTCCTGATTCTTCC
STS11-7-R	CTCAGTTCCCTATACCAAGCC
RM6272-F	CAGCAAGCAGATGGTGGC
RM6272-R	AACATCTACTCCGCCACCAC
STS11-10-F	CGGCATGTCATGGACTACG
STS11-10-R	CAGGAAATCTGTAACCAGAGG
STS11-11-F	TCAAATTTCCCATGCCACCAA
STS11-11-R	CTCACGGCTCACGCCAACCCA
STS11-12-F	TGAACCCTGCTCTTCTGAGTC
STS11-12-R	AAAGAAGATATGAAGGCACCG
STS11-13-F	CTTCATAAATGATACATGGTGTC
STS11-13-R	TTTTGGGATTGTCCTTCTTCG
Molecular markers for fine mapping of qCS11 and marker assisted selection of R2-7-4
MK21.21-F	TCAGAGGCATCTCACGG
MK21.21-R	AAATAAATAAGACGGACGA
MK21.32-F	AGTAATACGAATACTACATGA
MK21.32-R	TGCTTGGTAAAATCTTG
MK21.9-F	CTCCAAAGAAAGCAGTTAA
MK21.9-R	AAGTTCGTTGTGAGTAATGT
MK22.3-F	TTTAATGCCGCATATTGC
MK22.3-R	AGATAAGGCGTCCTCACT
MK22.6-F	CCTTGCTACACTTCTCATC
MK22.6-R	AATAGGAATGGCTTGTTT
MK22.9-F	ATGCGAGTCTCATTTTC
MK22.9-R	CTGTTGCCACAACCTCA
Note: the primer sequences denoted in blue were designed from the vector sequence as adapters for inserting the fragments into the vectors by recombination.The corresponding cloning sites are in parentheses. Red indicate mutated bases.
