# Supplementary material for: The COG1-OsSERL2 complex senses cold to trigger signaling network for chilling tolerance in japonica rice
Source: Nat Commun. 2023 May 29;14:3104. doi: 10.1038/s41467-023-38860-4 (PMC10227007; doi:10.1038/s41467-023-38860-4)
Supplement: Supplementary file 8 — Supplementary Data 6 [file 41467_2023_38860_MOESM8_ESM.xlsx]

## Sheet: Sheet1
Supplementary Data 6. All the identified phosphopeptides and its intensities of TMT labeled phosphorylation proteomics in ZH11 after treatment at 4℃ for 0, 24-hour (two-tailed Student’s t-test; n = 3 biological replicates)
Identified phosphopeptides	Protein name	Localization probability	PEP	Score	Charge	Mass error [ppm]	MS/MS Counts	Intensity ZH11-0h-1	Intensity ZH11-0h-2	Intensity ZH11-0h-3	Average intensity of ZH11-0h	Intensity ZH11-24h-1	Intensity ZH11-24h-2	Intensity ZH11-24h-3	Average intensity of ZH11-24h	Ratio of ZH11-24h/ZH11-0h	P-value of ZH11-24h/ZH11-0h
ASGHSTAAADS(0.004)LS(0.03)HS(0.966)HR	OsSERL2	0.96628	3.33e-24	150.73	3	0.52248	1	1193.9	1206	1278.1	1226	1803.6	1531.8	1788.6	1708	1.39315	0.00635362
SDMMT(1)EY(0.999)VVT(0.001)R	OsMAPK3	0.999956	1.61e-06	151.84	2	0.087194	4	1823	1723	1911	1819	12349	9644	10977	10990	6.04178	0.000303556
WKEDADNEGS(0.846)S(0.154)GGMGGGAGGK	OsWRKY53	0.846476	1.68e-44	157.68	3	0.23906	5	133840	136960	122900	131233	208030	202580	210940	207183	1.57874	0.000197963
EHS(0.875)AVAS(0.125)QVIDVATSLAK	Os01g0104100	0.874584	0.000149655	62.589	3	-1.4555	1	30996	30191	31974	31053.7	37968	39083	41313	39454.7	1.27053	0.00131104
LAS(0.997)AGAT(0.003)CPVK	Os01g0104100	0.99705	0.000303736	98.105	2	0.49135	1	82447	81967	78251	80888.3	92339	92660	90997	91998.7	1.13735	0.00178121
RLS(1)VLDFLQK	Os01g0104100	1	1.91e-05	106.32	3	2.3285	1	4785.6	4138.5	4002.5	4308.87	8193.8	7702.8	7920.5	7939.03	1.84249	0.000441622
NLRILDLS(1)FNMNLLGHLPK	Os01g0132100	1	0.00581662	44.105	4	-0.091111	1	17927	17258	16341	17175.3	16103	15950	15388	15813.7	0.92072	0.0532663
KLPNY(0.035)S(0.965)GK	Os01g0151200	0.964742	0.0162875	55.401	3	-0.39666	1	15202	15522	13660	14794.7	19669	19923	21030	20207.3	1.36585	0.0021695
YVGS(0.022)S(0.177)S(0.801)PVHLEDQK	Os01g0214300	0.800837	2.67e-16	123.42	3	1.6485	2	83794	85356	79700	82950	88449	89049	88998	88832	1.07091	0.0286641
LT(0.018)RDS(0.973)PAAADEIVECT(0.002)S(0.003)S(0.003)	Os01g0233900	0.973434	7.7e-05	79.88	2	1.5389	1	11266	11710	11586	11520.7	14039	13541	12678	13419.3	1.16481	0.00901159
RDS(1)FITHR	Os04g0566400	1	0.00015624	120.77	3	-0.2799	2	1661.6	1814.1	1478.1	1651.27	3402.4	3429	3295	3375.47	2.04417	0.000289452
SLPGNPDPEAEVVALS(0.994)PAT(0.006)LMATNR	Os01g0572300	0.99373	2.96e-29	140.24	3	0.40987	5	55825	56762	63899	58828.7	67908	61366	60587	63287	1.07579	0.257595
T(0.418)AS(0.586)HGRS(0.779)GEDVAGAGGGGGDGMT(0.216)R	Os01g0572300	0.77949	0.00575683	43.04	3	-1.0145	2	7968.9	8098.7	8057.9	8041.83	11298	12777	12463	12179.3	1.5145	0.000398113
HGAGPGT(0.002)NCGS(0.998)PDVVAAADTLSAEDVLGR	Os01g0614900	0.997619	2.49e-23	120.58	3	0.080414	2	24982	25643	25491	25372	26207	27175	26532	26638	1.0499	0.0214254
QSLYT(0.004)S(0.016)DDRDS(0.98)PK	Os01g0614900	0.979918	9.26e-05	85.636	3	0.76989	1	0	0	0	0	0	0	0	0
S(0.992)S(0.008)FKDS(1)FK	Os01g0634300	0.991693	0.00105854	107.11	2	0.61741	2	62752	63145	53645	59847.3	42420	39646	40840	40968.7	0.684553	0.00268788
S(0.992)S(0.008)FKDS(1)FK	Os01g0634300	1	0.00105854	107.11	2	0.61741	4	99856	99907	84195	94652.7	70671	66661	67851	68394.3	0.722582	0.00565108
S(1)WDGGDIAELR	Os01g0634300	1	0.000728719	90.793	2	-0.65859	1	18145	17915	17095	17718.3	18641	18525	19196	18787.3	1.06033	0.0500577
NMVS(0.078)S(0.063)EARGS(0.859)DNER	Os01g0668300	0.858523	0.012965	58.071	2	0.18374	1	2020.7	2158	2144.8	2107.83	2105.1	1743.1	2364.7	2070.97	0.98251	0.797808
LNAGS(0.014)NVT(0.998)S(0.988)PR	Os01g0672800	0.987947	0.00586776	61.602	2	-0.73846	1	0	0	0	0	0	0	0	0
SAAAAAAS(0.001)AS(0.033)AAS(0.966)PPAAVPAASEGAESVDSR	Os01g0673700	0.966203	2.93e-40	139.02	3	-0.49738	2	32893	32297	33825	33005	31748	32927	33776	32817	0.994304	0.807076
S(0.007)ES(0.993)EENGNGVQESR	Os01g0681600	0.992763	3.89e-25	138.68	2	1.1894	1	0	0	0	0	0	0	0	0
VDLGS(0.028)IT(0.145)ES(0.808)PS(0.019)EGETSGEK	Os01g0681600	0.808488	4.94e-06	81.144	3	0.71126	1	0	0	0	0	0	0	0	0
S(0.108)NS(0.89)GEY(0.001)LCLTSGEMR	Os01g0689451	0.890403	0.00164939	70.334	2	-2.3566	1	17847	17811	17837	17831.7	16658	17087	17614	17119.7	0.960071	0.0639435
AESVDEQGAAEES(0.248)S(0.752)PR	Os01g0750100	0.752316	7.53e-17	124.2	3	1.8502	2	9937.5	9712.1	10085	9911.53	9508.3	9684	9640.4	9610.9	0.969668	0.0665228
STSAEDGYCS(1)AGTDSPR	Os01g0750100	0.999531	6.1e-29	183.31	2	-0.50234	3	11906.1	11518.5	11729.7	11718.1	11406.5	10904.3	11258.6	11189.8	0.954916	0.0482993
STSAEDGYCS(0.987)AGT(0.115)DS(0.898)PR	Os01g0750100	0.897509	1.09e-10	114.54	2	-0.026661	2	6164.1	5917.7	6453.7	6178.5	5348	5016.3	5706.1	5356.8	0.867007	0.0329172
GS(0.936)PAS(0.05)AAAAS(0.014)PR	Os01g0757600	0.935993	7.69e-05	98.974	2	0.61192	1	11090	10300	10222	10537.3	8625.3	8413.3	8775.8	8604.8	0.816601	0.0021538
GSPASAAAAS(1)PR	Os01g0757600	1	8.72e-10	185.57	2	0.60072	1	36417	35339	31675	34477	18598	17301	17744	17881	0.518636	0.000158586
LADRHS(1)PR	Os01g0757600	1	0.0162832	51.092	3	-0.60621	1	4759.8	5494.4	4165.3	4806.5	2469.2	2378.6	2670.6	2506.13	0.521405	0.00175127
S(0.999)PS(0.001)PVAVETPK	Os01g0757600	0.998794	4.67e-08	122.34	2	0.51068	2	64325	63191	59186	62234	72978	73200	73058	73078.7	1.17426	0.00312127
TESGDKENQS(1)AAGAEDGEEVSCGIK	Os01g0757600	0.999919	3.23e-29	141.17	3	0.83664	4	195960	198020	172540	188840	128120	127500	125510	127043	0.672756	0.00091043
VTEPPAEEESS(0.005)INS(0.993)PAT(0.002)DVFEVVR	Os01g0757600	0.992608	3.32e-29	141.78	3	0.13565	1	8138.3	7591.5	8120.9	7950.23	7571.9	6834.7	7399.3	7268.63	0.914267	0.0795377
APLRS(1)PGR	Os05g0480400	1	6.16e-06	95.767	3	0.44943	6	22197	22386	20616	21733	21717	21657	21477	21617	0.994662	0.867634
S(0.07)PGREDS(0.93)IEHLPR	Os05g0480400	0.929831	4.37e-06	99.343	3	0.51076	5	129220	128900	120220	126113	125350	122800	125410	124520	0.987366	0.646499
AS(1)AEVLGK	Os01g0607900	1	0.00294321	132.88	2	0.65649	46	667450	692870	637620	665980	716000	668560	737160	707240	1.06195	0.186868
GENPKEEY(0.75)S(0.938)S(0.312)GVQEAER	Os01g0819100	0.937922	2.89e-11	114.88	2	0.034088	4	112188	111793	103406	109129	105068	103163	105245	104492	0.957509	0.19314
GENPKEEYS(0.062)S(0.938)GVQEAER	Os01g0819100	0.938097	1.2e-11	119.72	3	0.30931	4	120531	122102	109772	117468	109549	106724	107994	108089	0.920154	0.0751599
NS(0.835)Y(0.079)S(0.093)GS(0.144)RT(0.85)PPEEK	Os01g0819100	0.835255	0.00315206	59.281	3	-0.074644	2	59098	56031	50263	55130.7	52886	52055	52306	52415.7	0.950753	0.37035
NS(0.042)Y(0.225)S(0.898)GS(0.898)RT(0.936)PPEEK	Os01g0819100	0.898462	0.00857806	70.26	2	-1.1212	1	23207	23375	21060	22547.3	22476	21630	21099	21735	0.963972	0.401778
NS(0.042)Y(0.225)S(0.898)GS(0.898)RT(0.936)PPEEK	Os01g0819100	0.898462	0.00857806	70.26	2	-1.1212	1	23207	23375	21060	22547.3	22476	21630	21099	21735	0.963972	0.401778
GGS(0.442)S(0.657)S(0.901)PGIGDIQWAK	Os02g0114000	0.901161	5.42e-05	82.663	3	-1.1693	2	33982	35015	32041	33679.3	33498	30954	31341	31931	0.948089	0.211108
HNQHAPVGEVS(1)GR	Os02g0114000	1	0.00039236	71.935	3	0.15973	3	12631	12742	12028	12467	15380	14957	14908	15081.7	1.20973	0.0007425
LDDRS(0.999)GDGT(0.001)VPQR	Os02g0114000	0.999449	1.28e-13	129.88	3	0.15924	2	32325	33168	30777	32090	35073	35572	37007	35884	1.11823	0.0146478
MGPAPS(1)PR	Os02g0114000	1	0.0282194	68.224	2	-0.086384	2	12686	13430	11930	12682	17624	16571	17812	17335.7	1.36695	0.0015682
MTQLSGS(0.005)GEGS(0.995)AEHSK	Os02g0114000	0.994843	8.54e-31	197.38	2	0.29303	1	5910.4	6920.7	5811.3	6214.13	10789	9736.2	10129	10218.1	1.64433	0.00138216
RPS(0.012)LGS(0.969)PS(0.02)S(0.333)S(0.667)GR	Os02g0114000	0.968921	3.39e-06	106.82	2	-0.74393	3	19774	22256.1	19497.3	20509.1	22366.1	23010.3	23799.2	23058.5	1.12431	0.0601013
RPSLGS(0.051)PS(0.051)S(0.798)S(0.099)GR	Os02g0114000	0.798231	4.43e-05	94.017	3	0.14379	1	4916.3	4805.6	4646.8	4789.57	5127.5	4818.8	5099.9	5015.4	1.04715	0.148788
T(0.002)GPLS(0.933)PT(0.065)NAGR	Os02g0114000	0.932641	0.000692236	91.233	2	0.63118	1	59612	52946	57809	56789	61412	67333	62756	63833.7	1.12405	0.0598612
T(0.005)T(0.029)PS(0.966)GEEQKGENK	Os02g0147700	0.966188	5.6e-05	85.493	3	-0.11597	1	13415	13801	11391	12869	15475	14903	14024	14800.7	1.1501	0.0980956
GAEPPS(1)PR	Os02g0174300	1	0.0108753	79.986	2	2.9553	1	22892	23665	21299	22618.7	20759	19701	19676	20045.3	0.88623	0.0283054
LLFGGTGNLS(1)GK	Os02g0234500	0.999925	0.00036916	74.678	3	-0.93734	1	3046.7	3387.1	2809	3080.93	3602.3	4173.1	3703.4	3826.27	1.24192	0.0367492
FWSES(1)VIR	Os02g0469200	0.99971	4.18e-08	111.06	2	-2.7443	1	0	0	0	0	0	0	0	0
RESDNGGS(1)GR	Os02g0485000	0.999989	0.00554301	79.201	2	0.32424	1	929.63	926.45	864.31	906.797	1595.5	1978.9	1616	1730.13	1.90796	0.00095768
VAGDAAGS(1)EADGEAELSSSR	Os02g0564400	1	1.43e-147	300.28	2	-0.83673	4	112780	113840	105040	110553	130040	128630	127910	128860	1.16559	0.004006
AASVEKPENEKLS(0.999)DS(0.001)ESQK	Os02g0631500	0.998612	6.09e-17	123.2	4	0.10604	3	179140	182450	154360	171983	159550	156440	162500	159497	0.927396	0.249714
AVES(0.996)ES(0.996)GEET(0.997)VDEEGGS(0.011)AGGGSK	Os02g0631500	0.996132	0	427.88	3	1.4277	2	46534	47120	44511	46055	46935.2	44000.7	44542.6	45159.5	0.980556	0.494512
AVES(0.996)ES(0.996)GEET(0.997)VDEEGGS(0.011)AGGGSK	Os02g0631500	0.996333	8.05e-53	190.91	3	1.4277	9	188962	189720	174150	184277	184322	178333	184796	182484	0.990266	0.776941
AVESESGEETVDEEGGS(0.971)AGGGS(0.029)K	Os02g0631500	0.971164	1.04e-19	127.53	3	-1.2704	2	27351	28462	26394	27402.3	32778	30375	31351	31501.3	1.14959	0.010879
GS(0.034)ES(0.959)PIS(0.007)R	Os02g0633100	0.959024	0.00601405	88.136	2	0.74705	1	10832	10706	10498	10678.7	8164	7603.1	7982.8	7916.63	0.74135	0.000197306
SSILVPGEPEAFYVGPPS(1)REK	Os02g0664300	0.999949	3.63e-07	79.558	3	1.8347	1	42993	41918	40208	41706.3	59330	56776	59034	58380	1.39979	0.00014941
TNPQPAHS(1)LGPASIK	Os02g0684300	0.999796	9.76e-08	104.06	3	2.3683	2	49235	47471	46780	47828.7	59313	58126	61248	59562.3	1.24533	0.000521829
TNPQPAHS(0.003)LGPAS(0.997)IK	Os02g0684300	0.996791	8.59e-08	105.06	3	-0.52752	1	25290	25971	23029	24763.3	26773	26759	27809	27113.7	1.09491	0.0762073
WANFS(0.79)T(0.21)GR	Os02g0684300	0.789669	0.000696611	107.21	2	0.38603	2	39819	39118	36735	38557.3	63100	61669	61879	62216	1.6136	4.71283e-05
VAAVDHNPGGGHWLAAGLS(1)PQVGS(1)INR	Os02g0702500	1	5.13e-05	63.008	3	-0.22308	3	98374	96874	91884	95710.7	91558	88253	94850	91553.7	0.956567	0.204562
VAAVDHNPGGGHWLAAGLS(1)PQVGS(1)INR	Os02g0702500	1	5.13e-05	63.008	3	-0.22308	3	98374	96874	91884	95710.7	91558	88253	94850	91553.7	0.956567	0.204562
YGS(0.001)T(0.003)S(0.996)PAR	Os02g0702500	0.99648	0.000729649	106.93	2	3.837	2	12036	10613	10731	11126.7	8971.2	8903.9	9249.1	9041.4	0.812588	0.00792704
RLEHVDS(1)AR	Os02g0707100	1	0.000465257	118.71	2	0.35736	4	31612	32062	29736	31136.7	30126	29784	30280	30063.3	0.965528	0.21714
KDS(0.999)DAGET(0.001)GR	Os02g0724500	0.998905	0.00235313	80.69	3	-0.23435	2	10838	11774	11152	11254.7	11250	11975	11488	11571	1.02811	0.410196
LLPGS(1)VDG	Os02g0729400	1	0.0108298	70.525	2	-0.339	2	34042	31958	31701	32567	44561	46589	42835	44661.7	1.37138	0.000675162
LISIPLEELPS(0.962)KT(0.038)K	Os02g0729400	0.962197	2.68e-10	112.34	3	-0.98328	1	10743	10614	10291	10549.3	13436	13141	13243	13273.3	1.25822	8.90797e-05
LVTAS(0.792)S(0.202)S(0.006)ASR	Os02g0729400	0.792205	1.83e-05	149.33	2	-0.43813	6	86132	88081	80462	84891.7	115180	108320	115000	112833	1.32914	0.00109678
LVTAS(0.06)S(0.931)S(0.009)ASR	Os02g0729400	0.930961	2.08e-05	181.87	2	0.19909	3	39971	36141	35465	37192.3	38013	41917	40742	40224	1.08151	0.169349
STLNPGHS(0.933)S(0.047)KPS(0.013)S(0.004)S(0.004)IPLR	Os02g0760200	0.932946	1.13e-05	74.364	3	-0.24956	3	83379	84434	75058	80957	74995	72439	72943	73459	0.907383	0.0687358
VS(0.997)FEGS(0.003)L	Os02g0790500	0.996909	0.0253835	75.213	2	-0.22104	1	2807.8	2747.2	2629.1	2728.03	2972.9	3001.2	3080.4	3018.17	1.10635	0.0100849
GDLAPPHPLQAS(1)VHK	Os02g0800500	1	0.000613416	62.765	4	2.7394	1	10028	10005	9452.2	9828.4	10727	11462	9758.4	10649.1	1.08351	0.195742
DAEMELVS(0.837)LNGGT(0.163)PR	Os02g0827200	0.83743	0.000485951	69.188	3	-0.77636	3	28970	31669	29240	29959.7	32126	31419	32243	31929.3	1.06574	0.0936588
GGS(0.978)PKDPDAT(0.022)HQQGPPAAR	Os02g0827200	0.977563	6.93e-06	78.354	3	1.9538	2	4543.9	5356.4	4882.8	4927.7	13578	12546	13113	13079	2.65418	5.0103e-05
GREPS(1)PEALLR	Os02g0830100	1	5.1e-08	163.43	3	-0.90681	5	38482	37368	35545	37131.7	37985	38147	39623	38585	1.03914	0.221476
NSSDWETLS(1)EAR	Os02g0830100	0.999945	5.86e-09	167.03	2	-1.5055	2	47324	47156	47311	47263.7	48122	46440	50389	48317	1.02229	0.415065
LPS(1)ACVGDMVMATVK	LOC_Os03g04590	0.999995	2.66e-20	177.74	3	-0.22687	5	355820	361040	331460	349440	260970	257620	261980	260190	0.744591	0.000395927
ADDCES(0.995)PS(0.005)AVFK	Os03g0192800	0.995396	3.58e-09	161.23	2	0.37225	4	60043	59927	55554	58508	68323	66823	65422	66856	1.14268	0.00931345
T(0.017)APS(0.016)NS(0.966)APR	Os03g0213150	0.966245	0.00315503	65.305	2	0.18262	1	1711.9	1949.7	1845.2	1835.6	2033.4	1758.9	2022.9	1938.4	1.056	0.425982
AAEEGAHPADLLDS(0.797)T(0.203)DKDMLDAK	Os03g0246800	0.796539	0.000267049	59.189	4	1.2322	1	36475	36666	34052	35731	30379	29827	29827	30011	0.839915	0.00211231
AS(0.999)PAAAPPPT(0.001)PPESDPR	Os03g0246800	0.998995	0.000254152	43.382	2	0.86595	1	11949	11480	11773	11734	10248	11426	9869.3	10514.4	0.896066	0.0700724
IPDPDS(1)PK	Os03g0246800	1	0.0315207	66.595	2	-0.79179	1	56670	54119	53562	54783.7	64741	64238	61377	63452	1.15823	0.00362338
S(0.996)HLDLAS(0.004)K	Os03g0284900	0.996364	0.000426067	86.467	3	0.1548	2	9189.1	9602.9	8564.6	9118.87	9456.7	8663.1	9683.3	9267.7	1.01632	0.750859
DKQES(0.163)ES(0.837)PK	Os03g0297800	0.836832	0.00546014	62.14	3	-0.057669	1	38352	39517	35181	37683.3	35712	34623	37481	35938.7	0.953702	0.326078
KHDPFSDS(1)LR	Os03g0298700	0.999538	0.000231338	92.65	3	1.4703	1	21631	22872	19799	21434	16931	15747	16207	16295	0.760241	0.00438101
S(1)FNLKPVLAK	Os03g0298700	1	0.00984646	52.071	3	-0.85625	1	12326	12728	10557	11870.3	11965	10266	11712	11314.3	0.953161	0.565275
S(0.091)S(0.091)S(0.818)LEELFAQEK	Os03g0298700	0.818145	5.28e-09	120.53	3	-0.10255	2	23107	23948	22336	23130.3	21921	22024	21700	21881.7	0.946016	0.0554162
DVAAASAPAS(0.011)S(0.147)S(0.801)PET(0.04)EVAPGAWGK	Os03g0311300	0.801491	6.39e-14	105.06	3	-2.1303	2	103840	105240	95197	101426	101520	99459	102500	101160	0.997377	0.96039
NIGDIS(1)IR	Os03g0311300	1	0.000655284	107.55	2	-1.0962	1	12036	12414	12084	12178	12927	12343	11728	12332.7	1.0127	0.708934
S(0.005)LLAPS(0.995)PPRPPR	Os03g0312200	0.995394	0.0285264	40.941	3	-0.53678	1	8531	8145.4	7870.8	8182.4	7677.8	7233.2	8083.7	7664.9	0.936754	0.172703
AICVADEEEHPS(1)AK	Os03g0334200	1	5.63e-05	80.632	3	0.91724	1	16620	16424	16739	16594.3	15938	16501	16971	16470	0.992507	0.701597
GIHGLES(1)LK	Os03g0334200	1	0.000336763	123.63	2	0.63483	2	86915	85041	81026	84327.3	95126	95329	96575	95676.7	1.13459	0.00398525
LMGYS(0.044)S(0.956)ASELLR	Os03g0334200	0.955636	6.59e-10	155.47	2	-1.4922	2	101700	105630	97226	101519	136550	133150	138800	136167	1.3413	0.000394109
NS(0.079)S(0.922)FDT(0.999)VDDER	Os03g0334200	0.922081	0.00112946	86.405	2	0.91925	2	21745	21857.7	20503.1	21368.6	25962.4	25428.9	24895.3	25428.9	1.19001	0.00186088
S(1)PDLYES(1)FGER	Os03g0334200	0.999999	1.91e-05	109.6	2	0.59589	2	40619	41380	41620	41206.3	45614	44108	44180	44634	1.08318	0.00373585
S(1)PDLYES(1)FGER	Os03g0334200	1	1.91e-05	109.6	2	0.59589	1	40619	41380	41620	41206.3	45614	44108	44180	44634	1.08318	0.00373585
SCDLRES(1)HR	Os03g0334200	0.99994	0.00101817	82.171	3	0.38282	1	3495.5	3313.2	3314.5	3374.4	4259.8	4461.9	4854.1	4525.27	1.34106	0.00227282
S(1)GQVPPPPHHHR	Os03g0334200	1	0.000907455	67.115	3	1.2749	1	3207	3086.1	3159.6	3150.9	3362.9	3377.1	3724.9	3488.3	1.10708	0.0459449
AEISDES(1)DHK	Os03g0397700	0.999997	7.91e-07	122.34	3	0.16833	1	13611	13745	12914	13423.3	23278	23372	23682	23444	1.74651	9.91376e-06
NEPLT(1)LRPIAS(1)GK	Os03g0397700	1	7.01e-15	122.53	3	-0.22331	5	146389	158520	137380	147430	158171	143012	150561	150581	1.02138	0.68582
IDLHKS(1)FDENDLTNKPVLAK	Os03g0397700	0.999995	4.58e-21	144.5	5	-1.05	7	541250	549570	461380	517400	528620	498060	524290	516990	0.999208	0.975429
YDNS(1)GDYTF	Os03g0397700	0.999808	6.51e-05	104.43	2	1.3639	5	113640	112300	108260	111400	124280	124280	125850	124803	1.12032	0.00169538
S(0.901)S(0.099)MGSVLS(0.001)GGES(0.979)IS(0.02)R	Os03g0397700	0.901007	1.27e-20	150.55	2	-1.015	3	112475	113626	104026	110042	109565	105686	107108	107453	0.97647	0.480608
SSMGSVLS(0.978)GGES(0.022)ISR	Os03g0397700	0.978065	1.17e-30	217.39	2	0.10572	7	320831	328920	303313	317688	278859	269793	280676	276443	0.87017	0.00673958
S(0.031)S(0.038)MGS(0.307)VLS(0.624)GGES(0.984)IS(0.016)R	Os03g0397700	0.983699	3.56e-11	119.19	2	-0.56067	10	216330	214590	207470	212797	213470	213130	212930	213177	1.00179	0.886715
SSMGSVLS(0.049)GGES(0.951)IS(1)RR	Os03g0397700	0.999878	3.31e-81	263.72	2	-0.84625	12	474240	479550	445220	466337	417400	411900	423540	417613	0.895519	0.0109293
T(0.011)IS(0.989)IIS(0.901)PT(0.099)AK	Os03g0397700	0.989351	3.67e-06	118.77	3	-0.77679	4	115601	114595	107900	112699	105289	101829	103081	103400	0.917487	0.0226006
T(0.011)IS(0.989)IIS(0.901)PT(0.099)AK	Os03g0397700	0.900715	7.18e-06	122.33	3	-0.77679	3	11907.7	12914.9	11488.8	12103.8	19185.1	18371.6	18415.1	18657.3	1.54144	0.000314675
T(0.003)VS(0.974)MNLKPPS(0.023)K	Os03g0397700	0.974269	0.000140059	91.307	3	0.13453	10	285540	284360	250000	273300	249700	242460	249020	247060	0.903988	0.0904555
S(0.854)DGS(0.118)VES(0.023)PS(0.005)LHR	Os03g0421400	0.853989	5.22e-10	107.21	2	2.6736	2	10636	10943	10267	10615.3	9862.1	9920.1	10325	10035.7	0.9454	0.0749042
S(0.009)DGS(0.02)VES(0.166)PS(0.805)LHR	Os03g0421400	0.804996	1.2e-09	115.57	2	-0.70615	2	11425	11151	10085	10887	9401.2	10027	10994	10140.7	0.931453	0.293818
S(1)QQQTPR	Os03g0421400	0.999936	0.0043084	123.6	2	-0.071713	2	14804	16069	14676	15183	16122	16635	14484	15747	1.03715	0.52315
T(0.002)PPPPS(0.864)PS(0.133)PSLSLSR	Os03g0421400	0.864417	2.78e-16	131.29	2	1.1416	2	60320	58899	59270	59496.3	62310	63981	62643	62978	1.05852	0.0061932
TPPPPSPS(0.001)PS(0.945)LS(0.054)LSR	Os03g0421400	0.945413	2.69e-25	203.96	2	0.2661	2	153670	155680	141700	150350	142330	143160	138470	141320	0.93994	0.121214
QMS(1)INSVPK	Os12g0617900	0.999752	0.00198845	100.55	2	-0.81457	7	233330	230230	212660	225407	221050	214420	218400	217957	0.966949	0.338788
QMS(0.058)INS(0.942)VPK	Os12g0617900	0.941639	0.000983184	130.98	2	-0.28023	7	906090	912390	810040	876173	806440	771580	762200	780073	0.890319	0.0526843
RVS(0.995)Y(0.002)GT(0.002)PENATAAR	Os03g0646900	0.995463	0.00203629	70.134	2	-0.26528	1	10443	10314	9463.2	10073.4	10768	10824	12730	11440.7	1.13573	0.118253
ITLS(0.045)S(0.955)GR	Os03g0710900	0.955223	0.044543	65.156	2	-0.22402	1	5622.5	6202	6108.3	5977.6	5669.2	5592.3	6108.3	5789.93	0.968605	0.482137
KYAEDVES(0.002)GS(0.971)S(0.027)DVETK	Os03g0710900	0.970945	1.93e-29	161.08	3	0.61709	3	94599	104140	84997	94578.7	103470	87197	97123	95930	1.01429	0.853764
YAEDVESGS(0.039)S(0.961)DVET(0.001)K	Os03g0710900	0.960727	1.93e-29	200.96	2	-3.2402	6	159860	141470	143320	148217	145550	167110	149070	153910	1.03841	0.551851
RDDS(0.02)GS(0.98)LHGR	Os03g0717700	0.980193	0.000284731	90.793	3	1.3835	1	1798.1	1816.4	1835.8	1816.77	2166.9	2279.2	2008.2	2151.43	1.18421	0.0108152
FDS(1)LKEAVK	Os03g0729200	1	0.0015469	91.961	2	-0.14667	2	79599	80920	71935	77484.7	80228	80281	79983	80164	1.03458	0.391556
DAILS(1)PK	Os03g0744675	1	0.0128135	87.308	2	-0.42627	1	14166	15089	12606	13953.7	16500	15295	16191	15995.3	1.14632	0.0728753
MS(0.04)S(0.835)AS(0.12)S(0.004)FR	Os03g0744675	0.835279	0.00212998	99.013	2	-0.21315	1	24387	24276	21566	23409.7	21153	19841	20479	20491	0.875322	0.0407845
MSSAS(0.001)S(0.999)FR	Os03g0744675	0.999272	0.00253527	147.24	2	0.71292	4	46289	45114	41234	44212.3	35539	34859	34804	35067.3	0.793157	0.00295811
S(0.453)RT(0.576)PS(0.97)VDKFADEILEINSPK	Os03g0744675	0.970369	4.81e-17	131.59	4	1.0771	3	38767	42910	38005	39894	37785	34335	37001	36373.7	0.911758	0.125552
S(0.419)RT(0.534)PS(0.265)VDKFADEILEINS(0.781)PK	Os03g0744675	0.78102	4.56e-06	75.174	4	1.8504	2	32667	28570	30924	30720.3	24034	27240	25074	25449.3	0.82842	0.0245847
DTS(0.018)S(0.856)DT(0.125)ELEQPK	Os03g0747600	0.856454	1.11e-35	231.66	2	-0.47291	3	100030	114750	94732	103171	92252	83544	90215	88670.3	0.859453	0.0818083
ESIEQEDTVMCAS(1)DDQK	Os03g0747600	0.999931	1.69e-11	116.39	3	-2.3191	2	32648	35564	35083	34431.7	28506	26510	27518	27511.3	0.799013	0.00268905
GIDS(0.999)PVNET(0.001)K	Os03g0747600	0.998832	3.04e-05	145.14	3	0.1319	6	249500	244060	223410	238990	203070	197630	198430	199710	0.835642	0.00683628
QVKS(1)EDEVR	Os03g0747600	1	0.00768416	57.567	3	-0.99536	1	18800	19313	17606	18573	17621	18076	18453	18050	0.971841	0.411377
RGS(1)IVNK	Os03g0747600	1	0.0241901	69.375	2	0.65711	1	21957	21758	20234	21316.3	19173	17861	18439	18491	0.867457	0.012626
DLLQVES(0.966)FNGFT(0.033)VS(0.001)K	Os03g0764450	0.96577	0.00396189	52.254	3	1.4384	1	0	0	0	0	0	0	0	0
HIWPLNSDGPVT(0.001)S(0.001)AS(0.999)PER	Os03g0764450	0.998768	1.74e-35	204.17	2	0.66173	7	282710	282130	262340	275727	272480	252200	278290	267657	0.970732	0.481935
NGAAT(0.992)S(0.985)QT(0.032)T(0.331)T(0.33)T(0.33)K	Os04g0136601	0.984766	0.0211302	42.19	2	-4.0287	1	13925	13323	15600	14282.7	12720	13699	12620	13013	0.911104	0.163823
LAVAETPPS(1)PGGAR	Os04g0374400	0.999772	1.82e-12	117.7	2	0.7385	2	8521.9	8459.4	8278.3	8419.87	9812.6	9441.1	9962.4	9738.7	1.15663	0.00133694
LLANPS(1)MK	Os01g0926700	1	0.00424281	91.584	2	-0.35313	1	34006	31760	30640	32135.3	40746	38754	39459	39653	1.23394	0.00339772
ALVAS(1)DDDNKPR	Os04g0405800	1	5.54e-27	223.08	3	0.61195	7	192590	184140	177380	184703	210550	216300	224420	217090	1.17534	0.0058049
MEQIVGNS(0.012)S(0.902)S(0.086)PASSK	Os04g0405800	0.902377	4.97e-11	113.17	3	0.23883	8	172880	182724	158878	171494	211548	200738	207779	206688	1.20522	0.0123871
MEQIVGNS(0.021)S(0.531)S(0.456)PAS(0.81)S(0.182)K	Os04g0405800	0.809643	0.000706043	62.617	3	1.2152	1	19530	20594	19048	19724	24758	24308	24559	24541.7	1.24425	0.000751075
AAAAAGMELS(0.999)PET(0.252)S(0.744)DAES(0.005)EPAAAAALR	Os04g0436000	0.999216	9.59e-09	67.913	3	0.51932	1	0	0	0	0	0	0	0	0
T(0.001)IS(0.001)S(0.005)S(0.03)S(0.149)S(0.813)AAAS(0.83)AS(0.171)GR	Os04g0436000	0.812764	0.00110684	71.531	2	-2.2362	1	6122.9	6207.9	5720.6	6017.13	6376.4	6854.7	6702.4	6644.5	1.10426	0.039855
T(0.001)IS(0.001)S(0.005)S(0.03)S(0.149)S(0.813)AAAS(0.83)AS(0.171)GR	Os04g0436000	0.829637	0.00110684	71.531	2	-2.2362	1	6122.9	6207.9	5720.6	6017.13	6376.4	6854.7	6702.4	6644.5	1.10426	0.039855
TISSSSSAAASAS(1)GR	Os04g0436000	0.999961	1.31e-114	291.37	2	1.2276	7	43451	45298	38558	42435.7	32517	31717	31388	31874	0.751113	0.00453995
AEEHVVAGPS(1)GEMLK	Os04g0438101	1	0.00045731	66.152	3	0.46274	5	156910	157350	147160	153807	136460	136470	135950	136293	0.886134	0.00533559
S(0.996)PS(0.004)WSSQEEDQGQR	Os04g0439100	0.995951	4.05e-20	168.93	2	-1.0192	1	26124	25839	25447	25803.3	23308	24658	24955	24307	0.94201	0.0548903
EVCT(0.006)ENRS(0.994)PEVVPFDPR	Os04g0471400	0.99438	2.23e-05	90.968	3	-1.2286	2	40433	39836	39436	39901.7	38592	35952	38498	37680.7	0.944338	0.0765078
EVIMIDDS(1)PEHR	Os04g0471400	1	9.98e-05	82.578	3	-0.9571	1	8928.4	8872	8071.3	8623.9	8865.9	8677	9821.7	9121.53	1.0577	0.330104
ISTPFS(0.247)S(0.753)FK	Os04g0472300	0.75285	7.71e-05	99.53	2	-3.4216	1	0	0	0	0	0	0	0	0
RS(0.968)S(0.03)FNS(0.002)LS(1)R	Os04g0485300	0.967971	1.59e-05	184.9	2	-0.23317	10	71657	72366	67954	70659	80874	79023	79109	79668.7	1.12751	0.00454617
RS(0.003)S(0.997)FNSLSR	Os04g0485300	0.996777	0.00188306	175.97	2	0.13672	14	137490	141950	129080	136173	149000	143730	147240	146657	1.07699	0.0663784
SSFNS(0.975)LS(0.025)R	Os04g0485300	0.975268	0.00476031	90.149	2	0.79013	3	28440.5	29429.6	26418	28096	32042.8	30931.4	32002.6	31658.9	1.12681	0.023822
SSFNSLS(1)R	Os04g0485300	0.999952	0.000909529	105.17	2	-0.19012	3	40520	42598	40061	41059.7	43607	43556	44165	43776	1.06616	0.0292779
KMS(1)PPGAGAGAGSK	Os04g0492800	0.999959	3.14e-06	94.45	3	0.96347	2	51400	51876	48306	50527.3	64369	61269	64838	63492	1.25659	0.00132769
PPEPPAS(1)PPPPK	Os04g0492800	1	0.00132283	63.709	3	0.98904	2	26855	28384	24453	26564	26070	26961	28289	27106.7	1.02043	0.686163
RNHEDDDDEEEEES(1)GEGR	Os04g0508900	1	4.98e-30	191.35	3	-1.1456	7	9001.9	10141	9630.2	9591.03	8493.6	8450.2	8737.9	8560.57	0.892559	0.0353743
IHILSET(0.163)S(0.836)DIESLEK	Os04g0527800	0.836243	1.72e-11	113.47	3	0.61434	3	116900	116620	109060	114193	166100	155540	162890	161510	1.41436	0.000317688
AT(0.001)LKGS(0.999)MK	LOC_Os10g35180	0.998802	0.0283595	43.628	3	-1.3927	1	9270.7	8409.4	7991.6	8557.23	9334.9	9423.2	8978.4	9245.5	1.08043	0.160837
GYVVDPELGPNES(1)	Os04g0528300	1	1.15e-05	99.732	2	2.9043	1	17184	16966	17583	17244.3	19006	19606	20709	19773.7	1.14668	0.00739832
NPS(1)DHFLR	OSJNBb0043H23.11	1	0.0126214	49.5	3	1.8013	1	3332.1	3185.9	2772.1	3096.7	3353.3	3143.9	3457.3	3318.17	1.07152	0.314583
KLS(0.989)S(0.01)S(0.001)ENQLLK	Os04g0555600	0.988863	1.13e-08	144.8	2	-0.54818	2	98853	117450	91274	102526	96591	78112	91729	88810.7	0.866229	0.221286
LT(0.162)S(0.838)AAAAEPYESVK	Os04g0555600	0.837692	5.52e-09	108.14	3	0.43706	2	13461	12914	12707	13027.3	30794	28352	30226	29790.7	2.28678	1.07884e-05
SGNEPMDAGT(0.066)S(0.934)R	Os04g0555600	0.933885	0.00732048	65.809	2	-1.4612	1	15212	14928	14110	14750	11083	11732	11866	11560.3	0.783751	0.00140404
S(0.002)LDS(0.012)AVPS(0.001)AS(0.005)MVS(0.911)S(0.082)AAS(0.987)R	Os04g0555600	0.910839	4.74e-05	80.488	2	-0.77655	3	47970	47090	46486	47182	37799	37080	38903	37927.3	0.803852	0.000195484
SLDSAVPSASMVSS(0.002)AAS(0.998)R	Os04g0555600	0.998372	1.95e-90	271.97	2	-0.011247	6	200000	201130	186656	195929	136785	135740	136644	136390	0.696119	0.000115455
GGLFGDS(1)IK	Os04g0556300	1	0.000211039	120.09	2	0.70865	3	81431	81570	78141	80380.7	117010	116380	116760	116717	1.45205	1.22078e-05
EESSYVVKS(1)PR	Os04g0564700	0.999999	1.32e-05	105.19	3	0.00062233	1	12337	11706	10212	11418.3	11617	11582	11237	11478.7	1.00528	0.89204
KDNS(1)PREESSYVVK	Os04g0564700	0.999595	0.000148391	70.335	3	-2.4989	1	0	0	0	0	0	0	0	0
KPEDDT(0.169)S(0.824)VS(0.007)QVDQIK	Os04g0564700	0.823819	1.35e-16	129.12	3	0.46029	2	25561	27901	24404	25955.3	32526	27592	32130	30749.3	1.1847	0.0630322
TNQVVDADANS(1)VAS(1)NPLPNGR	Os04g0584800	0.999969	2.9e-08	81.341	3	0.14217	2	36679	36562	34140	35793.7	39839	38582	39074	39165	1.09419	0.0229209
TNQVVDADANS(1)VAS(1)NPLPNGR	Os04g0584800	1	2.9e-08	81.341	3	0.14217	2	36679	36562	34140	35793.7	39839	38582	39074	39165	1.09419	0.0229209
S(0.002)YRPS(0.092)S(0.883)T(0.061)GS(0.962)NVK	Os04g0608400	0.882762	0.00223368	60.474	3	-2.883	3	54306	57520	49958	53928	43985	43227	44370	43860.7	0.813319	0.00790217
S(0.002)YRPS(0.092)S(0.883)T(0.061)GS(0.962)NVK	Os04g0608400	0.961566	0.00223368	72.705	3	-2.883	4	79998	84130	72736	78954.7	63567	62423	64062	63350.7	0.802368	0.00728966
GVDPS(0.005)VS(0.995)GGK	Os04g0639100	0.994705	4.51e-05	108.7	2	-0.12574	2	24915	24659	25103	24892.3	35519	31844	36642	34668.3	1.39273	0.0015407
FDQNSNHPQMPPVLQVT(0.003)HLPFS(0.997)PR	AP2-5	0.99707	4.3e-17	115.27	4	-0.75268	1	16257	16818	17371	16815.3	18539	19039	18015	18531	1.10203	0.0174933
S(0.211)LS(0.777)LQS(0.011)T(0.001)SVATGQPQVAADPSSICK	Os04g0653000	0.776616	2.56e-29	140.82	3	1.2711	4	377640	371360	346800	365267	247330	244270	244940	245513	0.672148	0.000113171
NQS(0.046)HS(0.954)ENQQNSEAAVYSPPALIEPR	Os04g0685600	0.953633	2.54e-14	107.34	3	1.1268	2	29241	29888	26455	28528	28305	27053	28551	27969.7	0.980429	0.673603
HQQCT(0.034)EPES(0.963)PS(0.003)YR	Os04g0690100	0.963117	6.23e-17	127.79	2	-1.4473	2	7107.6	6629.1	6495.3	6744	7140	7202.9	6831	7057.97	1.04655	0.222013
LHGS(0.866)ET(0.134)GEDDDDDDAVNVWNLR	Os04g0691500	0.866309	4.97e-65	221.6	3	-0.58099	3	30699	32145	28950	30598	30819	29814	32009	30880.7	1.00924	0.804237
QLT(0.001)AVDS(0.841)S(0.158)GR	Os04g0693100	0.841015	0.00634932	67.187	2	-0.65563	1	0	0	0	0	0	0	0	0
SS(0.001)S(0.765)T(0.233)LGR	Os08g0112500	0.765492	0.00221612	139.97	2	-0.00091141	3	24725	24634	22751	24036.7	22012	20897	20951	21286.7	0.885591	0.0193459
S(1)LPEHHNR	Os05g0102800	1	0.000501183	94.409	3	0.53987	1	1407.8	1545	1424	1458.93	3056.8	2395.6	2782.5	2744.97	1.88149	0.00121675
GGS(0.213)RS(0.787)PRPSESPEA	Os05g0120100	0.786778	0.000802441	68.82	3	2.4724	1	2866.2	2624.6	2528.6	2673.13	6217.3	6250.2	5909.2	6125.57	2.29153	3.59097e-05
GPGGS(1)REYMGR	Os01g0155600	0.999998	0.00321575	78.043	2	-1.5086	1	10318	10583	10065	10322	10890	10430	11093	10804.3	1.04673	0.122386
NCQNS(1)PR	LOC_Os03g17710	1	0.000506902	122.19	2	-0.15895	3	18631	18823	18078	18510.7	18163	18319	19079	18520.3	1.00052	0.983121
NGS(0.005)DHGDS(0.995)PR	Os05g0120100	0.995449	0.00481795	77.597	2	-1.2886	1	1903.5	2238.2	2243.2	2128.3	2666.8	2336	2374.8	2459.2	1.15548	0.100629
RS(1)IS(1)PAANEK	Os05g0120100	1	0.00170764	85.402	2	0.39806	2	56420	58775	52724	55973	49089	48277	47738	48368	0.864131	0.0113607
RS(1)IS(1)PAANEK	Os05g0120100	1	0.00170764	85.402	2	0.39806	2	56420	58775	52724	55973	49089	48277	47738	48368	0.864131	0.0113607
RDDVAGGGDGETST(0.001)EPLLS(0.999)AR	Os05g0196100	0.998704	3.99e-08	93.236	3	2.7156	1	26667	27797	25988	26817.3	27508	27826	29349	28227.7	1.05259	0.14094
S(0.999)VQLT(0.001)EEER	Os05g0196100	0.998666	0.00581984	80.31	2	3.3746	1	26833	28764	26513	27370	31798	28127	32418	30781	1.12463	0.0858816
EITMT(0.006)AS(0.993)FIR	Os05g0205000	0.99314	0.00673204	64.692	2	-0.61359	1	43025	44111	40856	42664	44748	44792	44154	44564.7	1.04455	0.128376
ALEGDVS(1)LEDLNEGVR	Os05g0218400	1	2.22e-11	122.08	2	3.7032	1	20593	20782	20164	20513	20731	20617	23007	21451.7	1.04576	0.302076
ALEGDVSLEDLNEGVRPGHS(1)R	Os05g0218400	0.999978	4.35e-07	78.837	4	-0.066679	2	21471	21018	20936	21141.7	20068	20937	20514	20506.3	0.969949	0.10306
FTSDNNTHVS(0.951)T(0.049)R	Os05g0218400	0.950925	5.24e-09	173.06	2	-0.69407	7	61832	59755	60167	60584.7	85152	84744	134580	101492	1.67521	0.0329976
GGYS(0.009)GYS(0.153)S(0.812)GY(0.01)S(0.014)GAS(0.002)	Os05g0218400	0.812185	0.00677136	61.932	2	-1.265	1	26576	26416	25750	26247.3	23174	24005	23062	23413.7	0.89204	0.00198772
MHPS(1)PPPAYANR	Os05g0218400	0.999937	0.00448761	54.259	3	-0.18902	2	10224	10041	10342	10202.3	10737	10397	9996	10376.7	1.01709	0.499924
YFGS(0.009)YS(0.084)S(0.823)S(0.084)DYDSGQYNEDMK	Os05g0218400	0.822871	1.56e-54	221.86	3	0.07405	5	235410	253680	209520	232870	245520	225400	237840	236253	1.01453	0.79569
S(0.944)S(0.056)PTITK	Os05g0258400	0.943509	0.00171377	130.56	2	-0.034005	1	16681	17466	14884	16343.7	10531	9282.4	9847.2	9886.87	0.604936	0.00111243
KHGS(0.977)LNS(0.023)R	Os05g0298200	0.976565	0.00624836	70.685	3	-0.060531	3	24256	24678	21077	23337	22124	20451	20708	21094.3	0.903901	0.148963
MHCIVGS(0.999)PGT(0.001)SFK	Os05g0298200	0.999404	6.64e-07	101.2	3	-1.0063	4	85518	87093	77436	83349	86283	86716	88490	87163	1.04576	0.285238
MSS(1)LFNNK	Os05g0298200	0.999894	0.00310197	139.02	2	-1.0259	3	117070	116850	106760	113560	118590	109950	115030	114523	1.00848	0.824541
NGQAS(0.965)PDT(0.033)S(0.001)VVIR	Os05g0298200	0.965305	1.11e-13	166.64	2	-0.97763	2	51103	51072	48510	50228.3	47400	48424	48911	48245	0.960514	0.11012
RAS(1)VPAAPTTSAAR	Os05g0299200	0.999997	3.9e-06	92.671	3	0.45502	2	14072	14258	13121	13817	14351	13522	14148	14007	1.01375	0.678986
GDS(1)VIIVLR	Os05g0314100	1	0.00337562	86.189	2	1.7717	1	6565.2	6408	6852.9	6608.7	6939.8	7746.1	7208.1	7298	1.1043	0.0593222
GGLST(0.001)GDES(0.999)GGER	Os05g0349800	0.99911	0.00308272	70.438	2	-0.6723	1	0	0	0	0	0	0	0	0
VNEMSVGAGS(1)DGNR	Os05g0422600	0.99998	8.5e-08	102.72	2	1.0412	2	34666	31569	30872	32369	29155	31496	29397	30016	0.927307	0.157871
AGKPAAAAS(1)PR	Os05g0470900	1	0.00902101	51.211	3	-1.0307	1	6526.1	6683.3	5622.6	6277.33	5177.5	5010.8	5589.1	5259.13	0.837797	0.0498504
GGGGGGS(1)PAHAHAR	Os05g0470900	1	6.5e-21	134.9	3	0.51291	1	3307.1	3119.8	2599.7	3008.87	1797.3	1707.7	1684.9	1729.97	0.574956	0.00186738
KES(1)EPPPPPR	Os05g0470900	1	0.0251465	46.643	3	2.8161	1	0	0	0	0	0	0	0	0
GS(1)PDFS(1)AGGHALLNK	Os05g0478300	1	1.74e-09	112.34	2	-1.6243	2	98270	99736	90660	96222	85995	85487	83818	85100	0.884413	0.0163717
GS(1)PDFS(1)AGGHALLNK	Os05g0478300	1	0.00119579	70.529	2	-1.6243	1	58152	59189	53642	56994.3	46580	47460	46436	46825.3	0.821579	0.00323953
LFDDSPAASGDSSAES(0.004)S(0.002)S(0.004)AS(0.009)T(0.03)VS(0.089)T(0.109)NS(0.753)AK	Os05g0519900	0.753086	4.93e-42	148.12	3	0.17369	3	36812	37699	35196	36569	44860	45086	44798	44914.7	1.22822	0.00052476
S(0.033)LS(0.967)LLDPT(0.001)YASK	Os05g0519900	0.966726	1.33e-06	111.96	3	1.2765	2	33388	33519	33683	33530	124020	124940	123210	124057	3.69987	1.05481e-09
CHS(0.999)DPPS(0.859)PS(0.142)R	Os01g0716800	0.998768	0.0416262	51.864	2	-0.37981	2	3094.4	3134.2	3155.7	3128.1	3286.3	3291.3	3333.4	3303.67	1.05613	0.0017129
CHS(0.999)DPPS(0.859)PS(0.142)R	Os01g0716800	0.859254	0.0416262	49.934	2	-0.37981	1	1586.7	1525.2	1613.1	1575	1426.6	1555.3	1529.4	1503.77	0.954772	0.209172
DELLSES(0.015)DS(0.984)DNYGELHPLIK	Os05g0535600	0.984218	3.38e-18	131.82	3	1.0939	1	50548	50060	47441	49349.7	49667	48286	47973	48642	0.98566	0.561671
RKS(1)ETLR	Os01g0716800	0.999801	0.00331656	84.213	3	-0.3827	1	7287.4	7545.8	6623.5	7152.23	6173.6	5796.7	6102.9	6024.4	0.84231	0.0172829
QPCCSCSYS(0.04)S(0.959)DDDSFTR	Os06g0102300	0.959356	3.16e-63	249.54	2	-1.2684	2	26486	27008	23847	25780.3	34524	32871	32008	33134.3	1.28526	0.00481942
AAS(0.007)T(0.034)S(0.959)FHRPTSQPSPTFNR	Os06g0130000	0.959261	3.19e-39	177.32	3	-0.38926	1	62707	58993	55401	59033.7	46073	45851	48721	46881.7	0.794151	0.00487247
ET(0.001)T(0.147)S(0.852)PKDPAT(0.001)EVPSSASK	Os06g0183800	0.851688	1.01e-24	143.31	3	-0.091758	3	112400	109800	94541	105580	101300	98856	97480	99212	0.939683	0.343243
ESREES(1)VR	Os06g0232100	1	2.32e-05	112.13	3	-0.24997	2	10470	10875	9796.1	10380.4	6722.3	6649.6	7196.4	6856.1	0.660487	0.000456948
QIS(0.753)LGS(0.246)CPLQSSPAEVVAFR	Os06g0232100	0.753393	3.2e-06	72.082	3	-1.8914	1	7627.7	6579	6946.5	7051.07	7005.8	7514.1	7679.3	7399.73	1.04945	0.390337
RDDS(0.996)VDT(0.945)ELVT(0.045)S(0.013)PAS(0.001)VK	Os06g0286351	0.996204	3.73e-31	166.49	3	0.44231	12	477876	514934	446616	479809	441813	416751	438396	432320	0.901026	0.0842404
DDSVDTELVT(0.177)S(0.823)PASVK	Os06g0286351	0.822799	1.35e-05	96.143	3	1.9465	1	37346	36808	36107	36753.7	52003	52276	52091	52123.3	1.41818	3.83183e-06
GDEPKEEEPDDHNLNS(0.994)KEES(0.005)DNET(0.001)LSVWK	Os06g0286351	0.99444	5.46e-20	105.98	5	-0.87603	2	64147	65535	62586	64089.3	72353	63941	74449	70247.7	1.09609	0.138124
EES(1)DNETLSVWK	Os06g0286351	0.999977	2.89e-107	261.94	3	-0.60561	18	1483600	1525100	1315600	1.44143e+06	1344800	1261100	1311300	1.30573e+06	0.905858	0.118669
KRPS(1)PPK	Os06g0286351	1	0.00546808	71.223	4	0.041649	6	41483	41672	34255	39136.7	34395	34746	35626	34922.3	0.892318	0.168116
S(1)AEVES(1)PKDK	Os06g0286351	1	0.0269554	68.847	2	0.24719	2	49918	50154	45828	48633.3	50667	47534	49374	49191.7	1.01148	0.748326
S(1)AEVES(1)PKDK	Os06g0286351	1	6.08e-05	172.51	2	0.24719	5	184613	176260	161133	174002	161838	163509	162353	162567	0.93428	0.17261
TVDSGSLNGS(1)IK	Os06g0286351	0.999835	4.4e-09	177.83	3	-0.79225	5	89863	92495	84729	89029	138510	134570	136530	136537	1.53362	9.39261e-05
RKDS(1)DAGEAGR	Os06g0297600	1	0.000247921	103.76	2	-0.83616	5	28601	29237	25301	27713	27257	26155	26880	26764	0.965756	0.517869
DNVNDSIQAETCDNTSGMHVIDS(0.932)PS(0.068)R	Os06g0331300	0.931631	7.48e-86	234.34	3	0.30483	5	60351	61697	57485	59844.3	59868	59468	59841	59725.7	0.998017	0.944524
QALHHVQS(1)PVPEGR	Os06g0523100	1	0.00149788	58.246	3	1.1206	1	7396.1	7552.2	7327.3	7425.2	6742.6	7186.1	7458.9	7129.2	0.960136	0.249464
VLS(0.06)QDS(0.94)K	Os06g0622500	0.939896	0.0183225	45.68	3	3.932	1	2354.8	2430.5	2214.1	2333.13	2523.5	2915.7	2448.3	2629.17	1.12688	0.124488
ADS(0.837)S(0.392)GGS(0.696)DHMHT(0.055)T(0.02)DR	Os06g0679800	0.836856	8.64e-08	105.02	3	-0.066039	3	9182.6	8955.5	8770.2	8969.43	9929.7	11388.9	10482.4	10600.3	1.18183	0.0169363
ADSSGGS(1)DHMHTTDRD	Os06g0679800	0.999984	1.98e-24	141.6	3	-0.11298	3	13198.8	13101.3	12158.7	12819.6	14235.5	14576.9	14095.4	14302.6	1.11568	0.0171854
DDNTTS(0.145)S(0.854)PR	Os06g0687300	0.854033	0.00371332	85.355	2	-0.22549	1	8001.9	8413.8	7751.3	8055.67	5062.3	4939.8	4509.8	4837.3	0.600484	0.000274938
GPSVS(1)LR	Os03g0137200	0.999843	0.0395173	67.464	2	-0.088808	1	6546.6	6819.5	5631.1	6332.4	5584.3	5402.5	5689.4	5558.73	0.877824	0.101981
EELEALLLAQRS(0.976)ET(0.024)V	Os07g0118300	0.975907	0.000923752	62.589	3	0.56125	1	5305.9	5314.3	5556.2	5392.13	6343.1	6279.6	6652.1	6424.93	1.19154	0.00168291
GAASASGGGGAAPEAQQQLS(1)GGGDT(1)PRR	Os07g0118300	0.999979	6.58e-99	235.42	3	0.68844	12	114789	120303	108027	114373	102815	100353	101195	101454	0.887048	0.0204405
HS(1)FERPVK	Os07g0163800	1	4.55e-05	88.681	3	0.32344	8	52950	55226	47295	51823.7	72818	73750	73300	73289.3	1.41421	0.00168275
NS(0.011)S(0.989)PPVNR	Os07g0179200	0.989124	0.000198704	114.5	2	-0.044523	1	5456.2	5318.8	4784.2	5186.4	5540.4	4671.5	4471.7	4894.53	0.943725	0.473582
Y(0.722)RT(0.973)PS(0.336)PERS(0.969)PVR	Os07g0179200	0.96925	0.0140716	54.729	2	0.073075	1	11486	12238	11251	11658.3	11317	12273	11872	11820.7	1.01392	0.707675
LS(0.003)S(0.997)FKDQELV	Os07g0208900	0.996982	0.000103993	105.2	2	0.080269	1	165060	164830	147130	159007	213900	199160	252300	221787	1.39483	0.0145023
LKS(0.99)FAS(0.01)R	Os07g0223700	0.989932	0.0107527	61.353	3	0.097129	1	10965	11143	9115.6	10407.9	8928.8	9343	9526.8	9266.2	0.890307	0.169566
NSFLS(1)PR	Os07g0223700	1	0.000399431	119.07	2	-0.095604	3	25986	25947	24722	25551.7	25434	24679	26186	25433	0.995356	0.852969
QSGSNDSGSTSAGQS(1)PR	Os07g0223700	0.999956	1.51e-16	112.3	2	1.5156	1	0	0	0	0	0	0	0	0
ITFGDS(1)DED	Os07g0301200	0.999991	0.000644114	97.431	2	-0.45088	2	7709.5	8070.9	8313	8031.13	8697	8207.1	8861.3	8588.47	1.0694	0.102981
T(0.061)GS(0.927)PPPS(0.012)PAPVAK	Os07g0421866	0.926555	3.2e-05	95.401	2	0.068329	8	322161	312221	305469	313284	292094	292249	296787	293710	0.937521	0.0168882
RT(0.5)GS(0.5)PPPS(0.999)PAPVAK	Os07g0421866	0.999313	0.00368001	67.115	3	0.69025	5	86931	81011	90879	86273.7	93994	99609	99367	97656.7	1.13194	0.0316046
PT(0.087)MS(0.913)AVVK	Os07g0487300	0.912767	0.0417874	48.283	2	-3.0573	1	11547	12426	10418	11463.7	9435	9472.6	9889.1	9598.9	0.837332	0.0302971
PLYGS(1)FK	Os07g0570500	0.999987	0.00710178	96.711	2	0.71301	1	37334	35562	30581	34492.3	32036	31142	33924	32367.3	0.938392	0.404269
AS(0.044)VS(0.954)AAT(0.003)DSGTTTATAGAQHEAMR	Os07g0571100	0.953668	7.44e-29	138.36	3	0.95709	3	48684	49083	47964	48577	46700	45956	46086	46247.3	0.952042	0.00421167
ASVSAAT(0.007)DS(0.987)GT(0.005)T(0.001)TATAGAQHEAMR	Os07g0571100	0.986833	1.53e-17	120.52	3	-0.25853	5	47564	47829	43736	46376.3	39264	39270	41542	40025.3	0.863055	0.0130977
DS(0.004)ELRPGES(0.996)DRR	Os07g0571100	0.996337	0.0125822	48.177	3	-0.11795	1	14590	14735	14473	14599.3	13900	13773	14269	13980.7	0.957624	0.0212717
FCIDLMAPPPGKS(1)PDRDGAS(1)DPDVDK	Os07g0571100	1	2.51e-14	103.95	4	-1.438	10	184662	186682	172661	181335	177489	172811	176300	175533	0.968006	0.281158
FCIDLMAPPPGKS(1)PDRDGAS(1)DPDVDK	Os07g0571100	1	0.000601618	67.43	4	-1.438	5	46093	43103	41881	43692.3	47109	48261	46848	47406	1.085	0.0508488
HLGGS(0.007)GS(0.195)S(0.797)GAS(0.002)GQAPK	Os07g0571100	0.796783	0.000144201	68.42	3	0.78496	1	7629.6	8534.4	6882.1	7682.03	10002	9537.2	9642.8	9727.33	1.26624	0.0198005
PIS(0.994)PAS(0.005)GS(0.001)TTGPAR	Os07g0571100	0.993953	4.17e-20	180.61	2	-0.62876	5	80028	80293	70760	77027	69652	69020	71357	70009.7	0.908898	0.0930277
PIS(0.002)PAS(0.917)GS(0.068)T(0.013)T(0.001)GPAR	Os07g0571100	0.916778	1.14e-11	116.98	2	-1.1427	1	27165	27892	24231	26429.3	25512	26496	27448	26485.3	1.00212	0.945273
QFPCPSKPVES(1)NHK	Os07g0571100	1	5.92e-17	131.45	4	0.26404	1	21543	22590	18764	20965.7	20575	18893	19292	19586.7	0.934226	0.344462
QRPS(0.886)PAS(0.056)APS(0.029)T(0.029)APPQPPPPK	Os07g0571100	0.886225	0.0010589	54.728	3	0.70125	1	10379	9491.1	9718.8	9862.97	9880.5	10769	11268	10639.2	1.0787	0.18512
S(0.952)GNS(0.044)S(0.005)PAPSSSVAR	Os07g0571100	0.951618	4.41e-20	133.93	2	-0.92671	3	34589	35318	31894	33933.7	31127	31374	32629	31710	0.93447	0.122743
S(0.91)GNS(0.25)S(0.838)PAPS(0.001)SSVAR	Os07g0571100	0.838488	2.48e-20	162.7	2	0.94306	1	14810	15633	13553	14665.3	11988	12241	12678	12302.3	0.838872	0.0175778
S(1)VAGDSSTHNTVDSER	Os07g0571100	0.999951	0.000268273	87.287	2	0.4841	1	3671.1	3853.4	3706.1	3743.53	3572	3519.6	3383.1	3491.57	0.932693	0.0337745
TLSLIGSEPS(0.05)NAFS(0.95)LGGK	Os07g0571100	0.950343	7.54e-06	87.772	3	3.7435	1	0	0	0	0	0	0	0	0
TVQDGPS(1)GDDK	Os07g0571100	1	6.65e-16	119.25	2	2.1183	1	0	0	0	0	0	0	0	0
YDDDVRPAS(1)PAKPDLAEPSSR	Os07g0571100	0.999833	3.01e-08	85.537	4	-0.10478	2	17564	17725	15917	17068.7	14259	13729	13986	13991.3	0.819709	0.00542603
YPGDS(0.006)QQHS(0.019)LS(0.909)FS(0.065)R	Os07g0571100	0.909467	6.42e-21	133.9	2	2.0745	4	37017	40209	35832	37686	39836	38652	40252	39580	1.05026	0.240914
AFS(1)IIDQDK	CML13	1	0.0015688	90.653	2	0.45356	1	40765	38162	39016	39314.3	47650	49510	49704	48954.7	1.24521	0.000744097
T(0.118)GS(0.882)HFEPK	Os07g0632800	0.882324	0.00398412	68.657	3	-0.43612	1	4965	5483.7	5321.5	5256.73	11903	10649	11652	11401.3	2.1689	6.73638e-05
SSQELDS(0.007)HKS(0.993)PEELDNIISPK	Os07g0661500	0.993319	3.81e-26	143.08	3	-0.7115	5	202122	203878	182008	196003	158944	157736	157188	157956	0.805887	0.00423666
S(0.024)S(0.025)QELDS(0.155)HKS(0.801)PEELDNIIS(0.996)PK	Os07g0661500	0.99627	0.00804677	42.59	3	0.25251	1	22392	22178	21508	22026	18154	18906	18208	18422.7	0.836405	0.00055843
DSNPPS(1)V	Os07g0681100	1	0.0218588	77.318	2	-0.24429	1	4711.7	4612.5	4139.7	4487.97	4189.7	4054.1	4538.7	4260.83	0.949391	0.380228
LMEDLS(1)LER	Os08g0103000	1	0.00117455	144.77	2	-3.9687	1	6952.6	6895.8	6443	6763.8	12228	12025	11879	12044	1.78066	2.2663e-05
NDTGDNTGS(0.001)MS(0.998)IS(0.001)SR	Os08g0103000	0.998395	8.12e-26	207.21	2	-1.2585	1	10623	10460	10555	10546	10337	10435	10362	10378	0.98407	0.0389424
AYENYSDS(1)VR	Os08g0175200	0.999995	5.15e-06	154.66	2	0.60872	1	35548	35740	31412	34233.3	32458	32595	32484	32512.3	0.949727	0.302871
PVFDHQDS(0.925)FS(0.069)S(0.007)DTQGYVPSHLPQR	Os08g0175200	0.924556	7.65e-66	196.7	3	-2.6445	8	201233	205850	187056	198046	202448	201757	207480	203895	1.02953	0.378817
ESHPQSEVTQKPVFDHQDS(0.022)FS(0.963)S(0.008)DT(0.008)QGYVPSHLPQR	Os08g0175200	0.962723	4.26e-77	169.7	5	-0.74784	4	208660	207230	179740	198543	210110	196190	201040	202447	1.01966	0.705076
NES(0.034)IPS(0.971)PS(0.996)PS(0.995)PPVKPT(0.004)DPGMFR	Os08g0175200	0.970995	0.000123657	63.427	3	1.468	5	241263	246140	228610	238671	415341	391962	398112	401805	1.68351	4.93763e-05
NES(0.034)IPS(0.971)PS(0.996)PS(0.995)PPVKPT(0.004)DPGMFR	Os08g0175200	0.996396	2.57e-09	100.7	3	1.468	5	269683	270850	257070	265868	271981	270082	271962	271342	1.02059	0.288596
NES(0.034)IPS(0.971)PS(0.996)PS(0.995)PPVKPT(0.004)DPGMFR	Os08g0175200	0.994869	0.000123657	63.427	3	1.468	6	284897	290436	268459	281264	489389	463208	470248	474282	1.68625	5.42033e-05
S(0.986)PS(0.001)IS(0.001)S(0.012)DQR	Os08g0192400	0.985749	0.0127918	72.365	2	0.1428	1	19004	20076	17891	18990.3	17273	17745	18289	17769	0.935687	0.151946
S(0.021)PS(0.016)IS(0.051)S(0.912)DQR	Os08g0192400	0.911592	0.00540964	81.163	2	-0.15067	1	13493	10459	16095	13349	12698	13045	12923	12888.7	0.965516	0.882384
YS(0.001)DQQS(0.997)PS(0.002)K	Os08g0192400	0.997032	0.00123822	138.99	2	1.2914	2	23650	23889	20653	22730.7	20652	20393	20115	20386.7	0.896879	0.0881654
EIDPLT(0.004)MS(0.971)PT(0.025)ITGSSHDGR	Os08g0203600	0.970697	4.12e-25	143.4	3	-0.45256	5	56377	58984	57173	57511.3	63077	62288	60049	61804.7	1.07465	0.0224519
IGS(1)VAEDLGVLQSK	Os08g0305300	1	4.78e-21	149.22	3	0.60842	3	46957	47446	45744	46715.7	77247	72568	74991	74935.3	1.60407	2.34299e-05
S(0.913)T(0.044)S(0.044)DIFESLK	Os08g0305300	0.912506	2.26e-05	147.58	2	2.0052	2	55170	55172	55373	55238.3	64627	67941	66965	66511	1.20407	0.000239831
S(0.002)T(0.061)S(0.937)DIFESLK	Os08g0305300	0.937121	1.67e-07	193.3	2	0.33919	4	72954	72939	69621	71838	87560	87506	84788	86618	1.20574	0.000575164
LAVS(1)GGRR	Os08g0414500	1	0.0478977	53.493	2	0.83301	1	7663.2	7337.9	6497.3	7166.13	7006.4	6584.5	6728.2	6773.03	0.945145	0.360307
NLVAADS(1)IGRR	Os08g0416800	1	6.4e-05	104.3	3	0.55378	3	25622	25432	25223	25425.7	20384	20433	21210	20675.7	0.813181	0.000109863
S(0.756)NVDS(0.244)NR	Os08g0553150	0.756464	0.0403428	66.504	2	-0.8023	1	13035	13505	12207	12915.7	9088.4	9000.2	9373.5	9154.03	0.708754	0.000428659
TIAQEVNDDS(1)DDDS(1)GETESR	Os08g0559700	1	9.92e-54	219.74	2	0.20817	2	16542	17362	15796	16566.7	17459	17415	17868	17580.7	1.06121	0.102585
TIAQEVNDDS(1)DDDS(1)GETESR	Os08g0559700	0.999915	1.01e-147	301.59	2	0.20817	3	27809	28779	26811	27799.7	31519	30887	31267	31224.3	1.12319	0.00541036
TPMGGFLGALS(0.052)S(0.161)LS(0.769)AT(0.018)K	Os09g0252100	0.769213	4.8e-05	70.99	3	1.5651	1	9445.5	9152	9129.7	9242.4	10130	10937	10522	10529.7	1.13928	0.00622677
YLDS(1)HRR	Os09g0314300	0.999867	0.0361419	44.349	3	1.0536	1	1643.8	1647.5	1581.7	1624.33	2984.5	2618.7	2874	2825.73	1.73963	0.000176396
ALMMES(0.984)GS(0.984)DT(0.033)EAAPKPK	Os09g0327500	0.983601	3.55e-05	79.004	3	0.16723	6	184038	182775	169952	178922	185676	188073	188417	187389	1.04732	0.144512
ALMMES(0.011)GS(0.987)DT(0.002)EAAPK	Os09g0327500	0.987222	9.34e-08	104.41	3	-0.55132	7	163839	162619	151955	159471	166741	169492	167366	167866	1.05264	0.101342
S(1)DGAAEAQAEDDSAPASAPVMR	Os09g0346400	1	1.38e-228	308.5	3	-1.5012	12	148980	148360	140050	145797	134160	129790	129900	131283	0.900455	0.0100232
S(0.111)S(0.889)LDADDDYEAESPK	Os09g0346400	0.888933	1.26e-154	314.52	2	0.40815	7	209844	215138	196348	207110	292440	280038	290457	287645	1.38885	0.000414151
SSLDADDDYEAES(1)PKEKPK	Os09g0346400	1	3.53e-40	186.86	3	0.67696	17	852490	869940	751850	824760	736930	702360	717170	718820	0.871551	0.0467176
EAPAPQAEVS(1)PK	Os09g0346400	1	2.47e-33	201.14	3	0.3165	4	71899	68068	63759	67908.7	71679	66472	72254	70135	1.03278	0.495384
EQRES(1)VR	Os09g0346400	1	0.0147758	88.364	2	0.44548	1	5750.4	5815.6	5029.3	5531.77	5583.1	5098.6	5334.1	5338.6	0.96508	0.558744
T(0.013)VS(0.848)DMAS(0.139)VVPAAR	Os09g0403000	0.848016	0.00305004	70.563	2	0.21877	2	100470	97754	97100	98441.3	99130	97611	101470	99403.7	1.00978	0.56158
ATKPPLAVPS(0.001)PPPPNPPS(0.988)PPQEEET(0.011)AVGR	Os09g0407600	0.987807	0.000226064	49.038	5	0.38162	1	21590	21290	20607	21162.3	23812	21604	24785	23400.3	1.10575	0.0828623
RS(1)NEANGR	Os09g0408500	1	0.00599011	63.426	2	3.2632	2	18191	19323	16809	18107.7	19855	17668	18382	18635	1.02912	0.611207
HS(1)PLLQK	Os09g0463300	1	0.0123263	52.482	3	0.028209	1	3382.3	3854.6	3336.2	3524.37	2871.3	2505.3	3033.8	2803.47	0.795453	0.0348003
FDVPIQFDS(1)PCAETK	Os09g0477700	0.999962	9.83e-06	95.094	3	0.065015	1	24423	23249	23558	23743.3	19337	19368	18320	19008.3	0.800576	0.000690632
AAMAS(1)PPPPTR	Os09g0491820	0.999995	1.2e-07	81.799	2	-0.15603	3	19839	18649	17620	18702.7	19862	17151	19343	18785.3	1.00442	0.95276
TFNS(0.06)AS(0.94)NGHLPR	Os09g0500900	0.939867	5.1e-08	119.32	2	0.13226	3	62177	59840	56659	59558.7	56043	55565	60968	57525.3	0.96586	0.432721
WES(0.884)YS(0.116)WWPEEHPPADKPK	Os09g0558300	0.884186	1.03e-05	88.396	3	1.2434	1	39067	38553	37068	38229.3	34398	34586	35239	34741	0.908752	0.00535387
S(0.427)T(0.485)Y(0.001)S(0.087)LFS(1)AGRMK	Os10g0159350	0.999849	0.0215149	46.964	3	-1.8381	1	10330	11181	9072.4	10194.5	10166	9943.5	9802	9970.5	0.978031	0.777965
AGWGVMT(0.063)S(0.937)HR	ENO1	0.93693	0.00128162	70.195	3	-1.3413	1	5761.7	5779.8	5542.3	5694.6	6275.5	6209.2	6823.3	6436	1.13019	0.0205313
IS(0.001)GDS(0.999)LK	ENO1	0.999164	0.00864683	94.309	2	0.2437	2	24477	26414	23004	24631.7	23834	24162	24886	24294	0.986291	0.782859
QLVLPVPAFNVINGGS(1)HAGNK	ENO1	1	1.51e-13	118.05	3	-0.8172	2	13340	13293	12506	13046.3	14177	14409	14614	14400	1.10376	0.0120488
TGAPCRS(1)ER	ENO1	1	0.001052	95.483	2	0.88437	2	14441	14694	13777	14304	11192	11937	11841	11656.7	0.814924	0.00185045
TYDLNFKEENNDGS(1)QK	ENO1	1	1.76e-07	106.03	3	0.87879	2	67864	68753	58812	65143	67917	64926	64521	65788	1.0099	0.829942
DWAS(1)GEFVPK	Os10g0187500	1	0.000372513	84.479	2	2.5908	2	69129	71713	65215	68685.7	52883	52140	51413	52145.3	0.759188	0.000676076
RPLQVT(0.058)AS(0.94)PMS(0.002)EFEK	Os10g0187500	0.940402	1.46e-07	105.5	3	-3.7294	1	152480	150970	137140	146863	127730	129200	131600	129510	0.88184	0.0233335
S(0.012)KS(0.988)EQAGLQWWER	Os10g0187500	0.987744	5.47e-09	117.48	2	-0.099611	2	78533	76577	74015	76375	67142	65050	64491	65561	0.858409	0.00193818
S(0.065)KWS(0.935)MMK	Os10g0187500	0.935363	0.0202657	48.796	3	-0.90483	1	16175	17064	14738	15992.3	13398	13017	12736	13050.3	0.816037	0.0111909
SSGAVSS(0.001)T(0.009)PS(0.99)MR	Os10g0187500	0.990203	0.000546143	86.262	2	0.34872	2	12635	13189	12285	12703	12190	11684	12056	11976.7	0.942822	0.072903
MFS(0.917)LDT(0.083)EK	Os10g0502400	0.917029	0.000701206	122.44	2	0.75591	1	84838	85328	77949	82705	86630	92167	88266	89021	1.07637	0.098332
HCAS(0.148)S(0.852)AR	Os10g0541200	0.852375	0.000476775	121.31	2	-1.0874	1	7195.5	7386.1	6514.5	7032.03	7853.9	8029.3	7740.5	7874.57	1.11981	0.0448499
S(0.915)FS(0.085)GNLPTILQQPR	Os10g0581000	0.915235	1.54e-06	95.307	3	-0.23668	1	9583.8	9180.2	9266	9343.33	10927	11321	11730	11326	1.2122	0.00137999
S(0.191)FS(0.806)GNLPT(0.003)ILQQPR	Os10g0581000	0.805852	0.00155233	60.307	3	-0.082573	1	0	0	0	0	0	0	0	0
SAS(0.098)DS(0.902)HNHSSLQR	LOC_Os12g02820	0.90155	4.4e-05	92.856	2	0.37184	2	901.85	1003.5	998.8	968.05	3993.1	4167.6	3518.6	3893.1	4.02159	2.28478e-05
QFS(1)HGHGQK	LOC_Os12g02820	1	0.000251635	113.63	2	0.23111	6	30137	30888	27360	29461.7	28696	30013	29366	29358.3	0.996493	0.955551
YYDS(0.211)KS(0.789)FVNGE	LOC_Os12g02820	0.789199	0.00472472	79.235	2	0.97005	1	128760	137960	119270	128663	148590	138540	148460	145197	1.1285	0.063764
S(0.014)NS(0.975)LLVS(0.011)R	Os11g0191400	0.975281	0.00280871	96.626	2	1.3129	1	14585	14440	14211	14412	14152	14326	14494	14324	0.993894	0.582379
AKPPPPPS(0.999)PPPLPT(0.001)APAPTHADLFAR	Os11g0237700	0.998689	8.09e-07	71.384	4	0.31614	1	26732	26859	27010	26867	36597	36007	37848	36817.3	1.37036	3.0314e-05
REDS(1)DEPDDDEEDPEVEGDGHGDAGTAAGEGGAHEMDK	Os11g0250000	1	7.21e-130	235.43	5	0.17084	9	234260	237010	212440	227903	144360	138400	134990	139250	0.611005	0.000247491
ET(0.983)VS(0.03)VS(0.987)NPK	Os11g0298500	0.986942	0.0154872	44.447	2	-1.0088	1	3654.7	4002.9	3463.9	3707.17	4078.7	3444.5	3864.3	3795.83	1.02392	0.742802
T(0.007)AS(0.993)PLISR	Os11g0479100	0.993405	0.00128366	154.01	2	0.16094	4	64906	63368	59179	62484.3	62990	62919	62608	62839	1.00568	0.828391
RGS(1)APSTPTVEQLQR	Os11g0482200	0.999993	5.41e-21	136.43	3	-0.7489	2	21881.1	20918	20590.4	21129.8	15994.4	16070.1	16701.1	16255.2	0.769301	0.000326066
EVNAGIAS(0.001)VS(0.999)R	Os11g0572500	0.999454	1.81e-08	133.15	2	0.51939	1	18496	17510	16195	17400.3	19963	19560	20177	19900	1.14366	0.0266784
RHS(0.945)T(0.055)GQSTPVNNDR	Os11g0572500	0.945035	1.24e-20	139.81	3	0.14055	14	40278	39920.5	39449.7	39882.7	37420.9	39263.7	37282.7	37989.1	0.95252	0.050964
LNAVS(1)MK	Os11g0572500	1	0.014089	84.213	2	0.1874	1	35506	35506	33367	34793	31359	32476	33769	32534.7	0.935092	0.0871298
PAINGGGGGS(1)NEEEEEVGSLGR	Os12g0125500	0.999999	1.84e-08	87.881	3	1.0573	2	36641	36200	36714	36518.3	41861	42722	44149	42910.7	1.17504	0.000563082
VSPS(0.005)AS(0.995)LHR	Os12g0175900	0.994832	0.0270697	46.706	3	-0.55617	1	0	0	0	0	0	0	0	0
S(0.093)S(0.093)S(0.814)VAANHQPR	Os12g0480200	0.814044	8.84e-06	105.65	3	0.33113	1	1905.2	2327	2292.8	2175	2852.8	2177.9	2406	2478.9	1.13972	0.274983
DLENGAS(0.978)AT(0.022)K	Os12g0502800	0.978141	0.00728165	72.681	2	-0.45948	2	46756	49580	45234	47190	56036	52145	57059	55080	1.1672	0.0158181
LGENGS(1)VEPNKEVIEK	Os12g0502800	1	0.000164269	80.303	3	0.58846	2	50914	50265	49360	50179.7	88054	86287	85924	86755	1.72889	1.2676e-06
AQS(0.883)MGDMS(0.084)S(0.033)LDFMR	Os12g0514500	0.883398	1.47e-05	92.773	2	-1.527	1	76679	80137	74445	77087	84897	81471	81689	82685.7	1.07263	0.0491739
EQS(1)DDDGDLEEDTDPVNAK	Os12g0601800	0.999992	4.68e-40	161.68	3	-0.97877	2	76371	76171	67641	73394.3	67741	68847	69163	68583.7	0.934455	0.177433
RVAS(1)LENLQK	Os12g0601800	1	0.00450039	62.732	3	-0.36731	1	57324	57529	52707	55853.3	51791	50796	50678	51088.3	0.914687	0.0397463
NHCS(0.997)FS(0.003)VPEDR	Os01g0100100	0.997043	8.51e-05	102.87	2	-2.4594	1	20835	19599	19161	19865	17295	18262	17704	17753.7	0.893716	0.0193088
ESEDIDSCLDDS(1)QEACEGNK	Os01g0106700	1	1.81e-40	156.05	3	0.055082	4	75952	73998	70316	73422	68161	70290	71608	70019.7	0.953661	0.153694
VHGIPSDFGT(0.004)PS(0.996)MPK	Os01g0116600	0.995815	2.5e-05	88.992	3	-0.19762	2	92569	94761	85852	91060.7	106770	99795	104020	103528	1.13692	0.0225829
S(0.017)S(0.115)S(0.855)GGLT(0.013)R	Os01g0118400	0.854737	0.00866343	83.309	2	0.046885	2	13321	13296	12061	12892.7	9875	10378	10075	10109.3	0.784115	0.00249662
WGS(1)RDDRPR	Os01g0120800	1	0.0364181	40.725	3	0.039125	1	7200.9	7353.9	6840.4	7131.73	9955.1	10894	11160	10669.7	1.49609	0.00059888
RPAVAPAS(0.859)S(0.159)AS(0.982)PPPER	Os01g0132500	0.859217	0.00267259	52.498	3	1.2855	1	14910	14575	13602	14362.3	14401	14877	14788	14688.7	1.02272	0.474976
RRPAVAPAS(0.232)S(0.787)AS(0.98)PPPER	Os01g0132500	0.787387	0.0315293	41.115	3	-1.1939	1	5662.1	5831.8	5557.8	5683.9	5781.7	5460.1	5849	5696.93	1.00229	0.940081
RPAVAPAS(0.859)S(0.159)AS(0.982)PPPER	Os01g0132500	0.981858	6.15e-05	82.36	3	1.2855	4	35326	34951	33075	34450.7	34914	34970	36701	35528.3	1.03128	0.302381
RS(1)PEQLDGVK	Os01g0132500	1	0.00067141	84.468	3	1.3984	1	7671.6	8004.6	6824	7500.07	6826.6	6742.2	6302.2	6623.67	0.883148	0.0848003
T(0.005)EPADS(0.989)DGGS(0.005)QQQHDHR	Os01g0129600	0.989338	0.00072614	57.496	3	-4.2267	1	1321.3	1383.7	1555.4	1420.13	1412.8	1462.4	1371	1415.4	0.996667	0.981171
HLLGQEDAS(1)R	Os01g0117900	1	3.9e-05	100.09	3	0.72054	7	83020	84276	77132	81476	132890	132310	134430	133210	1.63496	5.95194e-05
S(0.012)DS(0.988)LPLER	Os01g0133100	0.988351	0.0123414	78.932	2	0.44851	1	23953	22749	22265	22989	19997	19050	20674	19907	0.865936	0.0110017
S(0.977)QAQS(0.023)QSQVQPQSQVQHQPQPQTVSK	Os01g0111400	0.977361	1.03e-23	132.73	4	-0.14904	5	69091	68920	65856	67955.7	72671	70150	72118	71646.3	1.05431	0.0487217
VS(0.999)QNSSVCNLGSK	Os01g0148000	0.999444	2.3e-07	102.57	3	-1.6813	1	27636	26651	25682	26656.3	30147	29660	29987	29931.3	1.12286	0.00585236
RS(0.026)S(0.974)HS(1)FENLK	Os01g0147800	0.973863	0.0335374	52.693	2	4.3521	1	25169	26694	24094	25319	26540	26218	24820	25859.3	1.02134	0.582603
RS(0.026)S(0.974)HS(1)FENLK	Os01g0147800	0.999684	0.0335374	52.693	2	4.3521	1	25169	26694	24094	25319	26540	26218	24820	25859.3	1.02134	0.582603
S(0.977)GKPVVLS(0.023)AK	Os01g0150000	0.976961	0.0270473	42.317	3	-2.1381	1	4664	5021.7	4279.8	4655.17	22817	20881	22580	22092.7	4.74584	8.57905e-06
AES(0.025)S(0.118)PS(0.857)PVQVPS(0.275)T(0.725)PK	Os01g0155400	0.856835	4.28e-05	84.94	3	0.48599	2	18050.5	17244.8	17515.2	17603.5	15883.6	16881.4	15922.5	16229.2	0.921928	0.027388
AETVVS(1)PK	Os01g0155400	0.999907	2.16e-47	156.03	3	-0.27976	8	946473	947994	828406	907624	1.1832e+06	1.12959e+06	1.16379e+06	1.15886e+06	1.2768	0.00620775
S(1)PAKPDQPLDLDSELAK	Os01g0155400	1	2.16e-47	156.03	3	-0.22022	12	1232270	1233730	1082560	1.18285e+06	1462690	1404140	1436890	1.43457e+06	1.21281	0.0123536
S(1)AGESETGR	Os01g0155500	0.999973	7.76e-05	186.95	2	0.45706	1	6011.1	6092.4	5616.4	5906.63	5621.6	5702.9	5913.6	5746.03	0.97281	0.406957
VDDDGLLEERHS(1)LEER	Os01g0176500	1	0.000104549	74.047	3	-0.43739	1	0	0	0	0	0	0	0	0
RVPEMGGGGGS(0.349)AS(0.666)S(0.985)GAGADER	Os01g0174000	0.985455	3.55e-10	108.98	3	-0.51609	3	54046	54005	51771	53274	59495	60354	60678	60175.7	1.12955	0.00136719
QLHS(0.489)T(0.497)T(0.087)AS(0.093)AS(0.925)AS(0.908)R	Os01g0180900	0.925232	0.016158	46.462	2	-0.088788	1	6610.4	6800.2	7175.3	6861.97	8767.1	9963.5	10269	9666.53	1.40871	0.00324117
QLHS(0.489)T(0.497)T(0.087)AS(0.093)AS(0.925)AS(0.908)R	Os01g0180900	0.907704	0.016158	46.462	2	-0.088788	1	6610.4	6800.2	7175.3	6861.97	8767.1	9963.5	10269	9666.53	1.40871	0.00324117
RVNS(1)NGIPK	Os01g0185500	1	0.00792995	58.829	3	0.13239	1	6738.8	6999.5	6106.4	6614.9	6174.1	5964	6081	6073.03	0.918084	0.115671
S(1)AGLEELIMGCTSSSTK	Os01g0191300	0.999987	0.000193845	65.149	3	1.9142	1	0	0	0	0	0	0	0	0
S(0.997)FEEVGIS(0.003)GDQVHSNQLGR	Os01g0191300	0.997266	2.25e-08	78.28	3	-0.57783	1	0	0	0	0	0	0	0	0
FS(0.211)S(0.857)S(0.858)GKY(0.074)DQVFQQK	Os01g0201000	0.856928	0.000696783	68.481	3	-3.336	2	96829	99406	88184	94806.3	86808	83202	87224	85744.7	0.904419	0.0648654
FS(0.003)S(0.023)S(0.974)GKYDQVFQQK	Os01g0201000	0.973709	1.82e-12	118.31	3	-0.28407	5	236929	247256	214134	232773	206038	198822	206034	203631	0.874806	0.0405899
GHGHS(1)GDGHHQFGLR	Os01g0201000	1	0.000549783	64.537	3	-1.3304	2	6815.9	6992.2	6459.9	6756	7457.4	7141.6	7284.8	7294.6	1.07972	0.0435896
IHHS(1)GPLICPSGNVDQMLK	Os01g0201000	0.9999	8.36e-27	144.5	3	-0.42967	3	136670	144760	126850	136093	127050	121030	125030	124370	0.913858	0.0951157
RLS(0.977)ES(0.023)INER	Os01g0201000	0.976505	8.7e-05	102.46	2	0.94572	2	59337	55943	55683	56987.7	51850	51689	53284	52274.3	0.917292	0.0190641
LS(0.003)ES(0.997)INER	Os01g0201000	0.997354	0.00381286	93.096	2	-0.59491	1	8656	8264.1	7398.9	8106.33	8457.9	7677.8	8021.5	8052.4	0.993347	0.926744
PSDFGAAPVFPS(0.806)S(0.194)R	Os01g0201000	0.805816	0.0148934	42.059	3	-2.1657	1	11493	10855	10023	10790.3	12354	12118	12733	12401.7	1.14933	0.0291399
T(0.157)DEERS(0.798)PDS(0.045)K	Os01g0201800	0.798497	0.0325166	47.189	3	0.047891	1	0	0	0	0	0	0	0	0
SIQTSIAEES(1)PR	Os01g0205300	0.999999	8.51e-08	116.9	2	0.25188	2	24330	24764	22009	23701	26246	27078	26698	26674	1.12544	0.034246
VTHGGDGGGVGGGGS(1)GGQEEADEQQQQQHDHHR	Os01g0213800	1	7.47e-30	114.03	5	-0.47522	5	5733.7	5927.5	5671.4	5777.53	5834.5	5959.6	6110.9	5968.33	1.03302	0.15989
RS(0.228)S(0.776)S(0.997)PLPR	Os01g0220900	0.77569	0.00608894	83.883	2	-0.1417	1	5465.6	5516	5773	5584.87	4193.1	4378.2	4625.4	4398.9	0.787646	0.00193344
RS(0.228)S(0.776)S(0.997)PLPR	Os01g0220900	0.996794	0.00608894	83.883	2	-0.1417	1	5465.6	5516	5773	5584.87	4193.1	4378.2	4625.4	4398.9	0.787646	0.00193344
GFYLHPS(1)PR	Os01g0201250	0.999979	0.00526331	81.525	2	0.61672	2	8091	9044.6	7785.8	8307.13	8223.9	7915	9527.5	8555.47	1.02989	0.715521
LLPLFPLQS(1)PGRQ	Os01g0201250	1	6.31e-14	171.26	3	-2.2706	9	85085	87533	84098	85572	101440	103110	102650	102400	1.19665	0.00015169
EEANADS(1)S(0.999)DDEQAVHY(0.001)K	Os01g0204000	0.999803	2.71e-11	121.02	3	-0.88282	11	261730	268350	240810	256963	249490	240800	246720	245670	0.956051	0.269731
EEANADS(0.999)S(0.999)DDEQAVHY(0.001)K	Os01g0204000	0.999298	2.87e-17	130.25	3	-1.2983	14	319081	323609	292490	311727	305126	294392	300524	300014	0.962426	0.323748
EVTEVVWEGEAS(1)AGDK	Os01g0204000	0.999882	0.00348104	48.824	3	-0.69004	1	16649	16583	17209	16813.7	21656	20081	22573	21436.7	1.27495	0.00260846
GQQQGLPGSS(0.004)S(0.996)PK	Os01g0204000	0.996134	4.04e-14	184.65	2	-0.37261	3	210880	211000	188160	203347	183710	185700	179560	182990	0.899892	0.0572308
QDHAAETAS(0.008)NS(0.992)PK	Os01g0204000	0.991812	9.34e-14	163.8	2	0.02493	10	33394	33451	31281	32708.7	29494	28230	29181	28968.3	0.885647	0.00923942
T(0.045)ES(0.955)PECK	Os01g0204000	0.954709	0.000199217	113.26	2	-0.15988	1	20432	17911	17768	18703.7	13469	14996	13854	14106.3	0.754201	0.00717839
S(1)PDQQDEAESSAGNDFPALSMSEIQNAR	Os01g0229200	0.999955	5.96e-86	215.72	3	0.50454	12	108770	109670	103150	107197	120080	117270	112820	116723	1.08887	0.0322413
PAPLFNGQS(1)PAGR	Os01g0229200	1	2.88e-32	200.46	2	2.1605	10	216770	214180	199130	210027	218260	227370	228340	224657	1.06966	0.087827
S(1)LQALVDTEDSMNQDSK	Os01g0229200	0.999992	5.65e-30	163.04	3	0.96935	4	42365	45695	39975	42678.3	66533	59271	64043	63282.3	1.48277	0.0015676
Y(1)GS(1)VLHLVIRLS(1)DPRR	Os01g0234850	1	0.00224314	53.168	2	-3.3289	1	3860.8	4518	4263.8	4214.2	4547.4	5099	5238.3	4961.57	1.17734	0.0607211
Y(1)GS(1)VLHLVIRLS(1)DPRR	Os01g0234850	1	0.00224314	53.168	2	-3.3289	1	3860.8	4518	4263.8	4214.2	4547.4	5099	5238.3	4961.57	1.17734	0.0607211
LCES(0.193)MRY(0.917)S(0.89)VLAGGKR	Os01g0248701	0.88953	0.0150579	40.025	2	1.7948	1	0	0	0	0	0	0	0	0
GTDVENGGEGS(0.847)T(0.139)ADNS(0.014)FEAEVK	Os01g0239700	0.847203	8.97e-09	96.887	3	1.7871	1	26963	27463	23602	26009.3	26389	26383	26350	26374	1.01402	0.751908
WS(0.798)LT(0.222)S(0.98)FHK	Os01g0239700	0.79801	0.0252308	41.399	3	1.1888	1	8275.3	8342.6	7566.5	8061.47	5876.4	6065.7	6363.7	6101.93	0.756926	0.00203111
WSLT(0.011)S(0.989)FHK	Os01g0239700	0.98872	0.000437427	133.13	3	-0.64647	5	31207.3	33504.6	27818.5	30843.5	19550.4	19006.7	18989.7	19182.3	0.621923	0.00101327
LPS(1)FPYVR	Os01g0213100	0.999983	0.0221762	55.908	2	2.733	1	0	0	0	0	0	0	0	0
DS(0.028)S(0.972)LPLKEDKEEK	Os01g0264000	0.972143	4.78e-05	85.362	4	1.4511	2	88592	89233	78543	85456	89315	84317	88016	87216	1.0206	0.652659
S(0.001)S(0.126)S(0.873)LHYR	Os01g0264000	0.872848	0.00167397	89.698	3	0.62895	1	5108.5	6279.8	4576.5	5321.6	4753.5	4107.8	4426.2	4429.17	0.8323	0.157979
AHATLGS(1)PEPAAK	Os01g0234300	0.999665	1.15e-09	113.25	3	0.60352	1	37745	39665	35364	37591.3	36491	36001	37462	36651.3	0.974994	0.527286
RS(0.997)FNAS(0.003)K	Os01g0226200	0.996573	0.0408928	58.592	2	0.99383	1	28217	29413	25799	27809.7	23344	22498	21933	22591.7	0.812367	0.00840968
EELWS(1)PQANAEPSQSNEAADNGIIR	Os01g0261200	0.999809	1.47e-07	79.458	3	0.87394	1	11320	10857	11085	11087.3	12035	11589	11649	11757.7	1.06046	0.0254199
T(0.044)AFS(0.956)EDLHEGR	Os01g0253100	0.95569	0.0196022	41.621	3	-0.63453	1	5416.7	5336.9	5137.3	5296.97	5845.5	6246.9	6153.1	6081.83	1.14817	0.00568255
TPDAVS(0.001)AVDS(0.999)LPR	Os01g0253100	0.999065	2.54e-31	153.82	2	1.6853	4	56869.8	56711.2	54507.9	56029.6	53777.4	51142.6	53202.7	52707.6	0.940709	0.0406784
EPDPSSAAS(1)QR	Os01g0277600	1	2.88e-12	195.85	2	0.35379	2	14663	15100	14036	14599.7	16326	16129	16345	16266.7	1.11418	0.00741744
PLLDAS(0.818)PRPT(0.181)QQPPASSLLPPPQPEPPLR	Os01g0277600	0.818462	7.87e-20	103.99	4	0.65293	1	28723	28346	27019	28029.3	31845	33075	33193	32704.3	1.16679	0.00249175
S(0.968)EVPMT(0.032)R	Os01g0277600	0.968112	0.0464845	64.265	2	-1.4463	1	6498.3	7086.9	5941.3	6508.83	6838	5885.9	6134.4	6286.1	0.96578	0.639765
AS(1)PPPPPPQPQPGR	Os01g0278000	1	5.95e-08	105.65	2	-0.26163	1	11434	10469	10440	10781	14988	14917	14657	14854	1.37779	0.000466497
GSAAGAGDGNGNGS(0.012)S(0.013)AAAVAT(0.155)GAAS(0.172)PAAT(0.172)AEAPAAS(0.69)GS(0.787)PPR	Os01g0289600	0.786555	6.73e-10	66.635	4	2.7076	5	71942	77014	71649	73535	73399	69393.2	73435	72075.7	0.980155	0.544821
LPGLSDDVGAGFIAGHGS(0.994)QS(0.006)ASGPEVDVER	Os01g0260700	0.99417	4.98e-106	225.92	3	-0.59171	5	94596	94227	92635	93819.3	123928	122525	122193	122882	1.30977	4.05134e-06
LPGLSDDVGAGFIAGHGS(0.828)QS(0.334)AS(0.838)GPEVDVER	Os01g0260700	0.837583	9.03e-13	90.843	3	-0.10452	2	47231	47880	46115	47075.3	56878	58706	58547	58043.7	1.233	0.000149824
HS(0.017)S(0.13)S(0.853)RLR	Os01g0287100	0.85294	0.022807	47.198	3	-0.21542	1	3679.1	3709.4	3210.5	3533	2236.3	2326.9	2429.2	2330.8	0.659723	0.00140212
ASLQSGGDAAANGVDADVDGAAS(0.987)PPS(0.013)AK	Os01g0290600	0.986863	4.61e-05	53.569	3	0.15879	5	58413	62036	58656	59701.7	63678	65483	64244	64468.3	1.07984	0.0216191
NY(0.931)QS(1)HNQIDEGT(0.069)R	Os04g0641500	0.999742	0.011424	44.704	2	-2.3643	1	2989.9	3177.4	2776.3	2981.2	2392.8	1760.4	2130.9	2094.7	0.702637	0.0211927
YAHTHFPS(1)VK	Os01g0300200	0.99952	0.000106838	103.43	4	-0.19162	3	33657	34691	31930	33426	31643	32204	31569	31805.3	0.951515	0.12105
S(0.996)GLPS(0.003)HT(0.001)HR	Os01g0300600	0.995974	0.00014411	94.465	3	0.58047	1	2840.3	2730.1	2664.7	2745.03	3894	3807.3	3694.1	3798.47	1.38376	0.000174056
S(0.001)GLPS(0.96)HT(0.039)HR	Os01g0300600	0.960033	0.0175345	44.299	3	0.2624	1	1267.7	1136.6	1223.6	1209.3	1349	1440.9	1364.6	1384.83	1.14515	0.0231844
MMRT(0.161)S(0.839)PR	Os01g0297950	0.839251	0.0297531	43.734	2	0.92095	1	0	0	0	0	0	0	0	0
AAGGVS(1)PR	Os01g0300900	1	0.0297598	67.464	2	-0.23473	1	11842	11153	10328	11107.7	13276	13493	14292	13687	1.23221	0.00991718
EEEDYFNEDS(1)DEEDSVR	Os01g0337600	1	3.15e-182	317.03	2	-1.1142	8	382160	422450	348630	384413	394260	341900	371920	369360	0.960841	0.606898
S(0.901)PAS(0.095)S(0.004)SSGSEANGVFGEHSVHSEEHQR	Os01g0337600	0.901208	5.6e-64	173.83	4	-0.29499	1	13829	15159	13273	14087	13721	14580	14769	14356.7	1.01914	0.681999
GS(0.841)NGQLS(0.155)NGIAS(0.003)LQK	Os01g0344900	0.841484	0.0105396	43.454	3	-1.7574	1	12529	12225	12020	12258	14272	14914	15125	14770.3	1.20495	0.000930115
MQVAEGGLS(0.014)HMS(0.014)GFS(0.972)VFRR	Os01g0329400	0.972385	0.0451512	42.277	2	-0.20267	1	16148	17018	15519	16228.3	15722	16067	16542	16110.3	0.992729	0.834456
PMSSS(0.111)S(0.889)FASEK	Os01g0355500	0.888956	2.84e-31	142.1	2	3.1373	1	0	0	0	0	0	0	0	0
SLDGIYS(0.001)MNHS(0.999)IK	Os01g0355500	0.999402	1.41e-13	127.3	3	0.67196	1	39230	37042	36852	37708	40620	39331	40904	40285	1.06834	0.0470537
S(0.996)MAGVT(0.004)PDTELMK	Os01g0348600	0.995674	0.000700443	67.415	3	-2.927	1	18209	18068	17015	17764	17381	17298	18341	17673.3	0.994896	0.8688
GHIDHS(0.907)T(0.093)K	Os01g0500500	0.906929	0.000615185	91.658	3	1.1889	1	8944.8	8689.3	8334.9	8656.33	6892	6731.5	7082.8	6902.1	0.797347	0.000854315
KAS(0.771)QGEDANNS(0.229)EVAEAVNSDPVADR	Os01g0500500	0.771057	1.69e-47	159.54	3	-0.68713	3	42083	42060	42378	42173.7	73096	71760	72736	72530.7	1.71981	9.12937e-08
MHYHS(1)NHADSR	Os01g0500500	0.999985	0.000302559	79.466	3	-1.2589	3	2422.1	2356.1	2050.2	2276.13	2785.5	2463.5	2404.3	2551.1	1.1208	0.171272
MHYHSNHADS(1)R	Os01g0500500	0.999934	0.000776598	71.548	3	0.089509	7	5180.7	5171.9	4407.2	4919.93	5200.4	4517.3	4993.9	4903.87	0.996734	0.975922
VMMGSVGSSPVTPPPPPRPNPS(0.993)PPAT(0.007)R	Os01g0500500	0.993156	1.39e-22	119.89	3	0.033381	2	28695	31604	28826	29708.3	29373	30193	30535	30033.7	1.01095	0.743295
YQHAS(0.963)S(0.037)MGAVETR	Os01g0500500	0.962981	1.02e-30	221.03	2	-0.67463	6	95343	91776	83638	90252.3	72992	71786	75194	73324	0.812433	0.00743426
Y(0.001)QHAS(0.147)S(0.852)MGAVETR	Os01g0500500	0.852076	3.53e-09	113.37	3	-1.4154	7	54946	55610	50366	53640.7	43851	44072	42854	43592.3	0.812673	0.00309832
GKS(0.952)LT(0.048)DDILMR	Os01g0393300	0.951789	0.0265491	41.967	3	2.8422	1	21544	22395	19978	21305.7	21435	20790	20577	20934	0.982556	0.665583
GS(0.992)HRKEEEEEEY(0.008)AAAGK	Os01g0504500	0.991723	2.17e-08	111.13	4	0.3828	3	59201	60345	53794	57780	81819	78795	81076	80563.3	1.39431	0.000866379
S(0.014)DS(0.986)LPVK	Os01g0510500	0.986245	0.00712918	96.668	2	0.16228	3	56034	55886	53021	54980.3	42045	44744	42106	42965	0.781461	0.000828712
S(0.179)GS(0.821)PFIPIGHPADK	Os01g0510500	0.820516	0.000231171	75.682	3	-0.84426	2	55664	55428	52779	54623.7	51114	48818	50857	50263	0.920169	0.0207495
DLKPS(0.011)S(0.098)S(0.891)QK	Os01g0512200	0.890998	0.000761321	85.288	3	0.46005	2	43559	45337	38897	42597.7	40229	39741	41229	40399.7	0.948401	0.339997
EDS(0.113)LS(0.887)GAVR	Os01g0512200	0.886607	0.00407227	79.427	2	-0.20133	1	0	0	0	0	0	0	0	0
ESTNPLES(1)DGK	Os01g0512200	0.999733	1.38e-05	110.98	2	0.32756	1	24024	23554	22570	23382.7	22524	22140	22538	22400.7	0.958003	0.0922067
AAGASS(0.003)S(0.019)S(0.124)S(0.846)PY(0.008)AGASSATSVGDDDDESK	Os01g0496900	0.8462	9.99e-34	136.02	3	-3.2671	2	44887	48236	41090	44737.7	30562	27750	30496	29602.7	0.661694	0.00185034
LMLNS(1)DGELEEEQETHAER	Os01g0505700	1	3.71e-24	134.34	3	-2.6018	2	45818	45965	43366	45049.7	53614	52983	50202	52266.3	1.16019	0.00582449
AQS(0.997)EIENDS(0.002)DS(0.001)K	Os01g0521400	0.996963	1.96e-05	103.88	2	-0.69189	1	20029	19061	17896	18995.3	18758	18651	18662	18690.3	0.983943	0.667004
EIS(0.003)AS(0.969)S(0.011)T(0.017)WDDSK	Os01g0532200	0.968626	2.16e-06	99.011	2	-4.1431	1	0	0	0	0	0	0	0	0
HHHDT(1)ADDVS(1)S(1)ERDEKDDSK	Os01g0532200	0.999944	2.49e-25	143.31	4	-0.13731	13	184905	194964	164954	181608	187650	179593	187204	184816	1.01766	0.720493
HHHDTADDVS(1)S(1)ERDEKDDSK	Os01g0532200	0.999911	1.49e-40	165.13	5	0.1767	12	113208	120435	100950	111531	110982	108837	113768	111196	0.996992	0.99255
KHT(0.002)HAS(0.999)DS(0.999)DS(1)ENR	Os01g0532200	0.999062	3.1e-14	145.62	3	-0.078918	8	32963.4	33193.1	29718.5	31958.3	37027.5	37154.6	37114.4	37098.8	1.16085	0.0136411
KHT(0.002)HAS(0.999)DS(0.999)DS(1)ENR	Os01g0532200	0.99928	8.11e-06	99.813	3	-0.078918	7	89174.4	92846.8	76171.9	86064.4	90360.5	86542.6	86793.3	87898.8	1.02131	0.713041
KHT(0.002)HAS(0.999)DS(0.999)DS(1)ENR	Os01g0532200	0.999612	0.000544016	81.565	3	-0.078918	4	14889.3	14943.7	13167.4	14333.5	14834.6	15300.2	14642.4	14925.7	1.04132	0.389511
KDEMDIDAVDADS(1)HGS(1)KDK	Os01g0532200	1	9.33e-12	114.35	4	-0.85513	6	241073	240192	216789	232685	277358	272997	270657	273671	1.17614	0.010039
KDEMDIDAVDADS(1)HGS(1)KDK	Os01g0532200	1	3.94e-07	101.47	4	-0.85513	4	193262	189543	173229	185345	225529	226433	228410	226791	1.22362	0.00392323
ATGGGGLSGPQPS(1)LR	Os01g0533100	0.999704	9.91e-31	128.85	2	-1.6177	2	38197	37182	37160	37513	40354	42772	41642	41589.3	1.10866	0.00574001
GANAYQS(1)DR	Os01g0533100	1	0.0002931	123.11	2	0.80599	1	11192	11632	10784	11202.7	12323	13102	12637	12687.3	1.13253	0.0114903
DS(0.01)S(0.99)PQEAFR	Os01g0547200	0.989633	9.67e-05	104.95	2	0.47593	1	25782	27479	24548	25936.3	24014	23882	24844	24246.7	0.934853	0.12971
GS(0.122)S(0.878)EDFNQAER	Os01g0547200	0.877703	5.54e-07	112.82	2	0.10477	1	6974	7583.6	6786.4	7114.67	10102	10293	10791	10395.3	1.46111	0.000606978
STAAAADVIDLS(1)S(1)DDDDEVPVPSTSAAAAAAAR	Os01g0549200	0.999941	4.63e-24	104.29	3	-0.31456	3	30462	29456	30259	30059	35628	36749	34463	35613.3	1.18478	0.00133093
STAAAADVIDLS(1)S(1)DDDDEVPVPSTSAAAAAAAR	Os01g0549200	0.999941	4.63e-24	104.29	3	-0.31456	3	30462	29456	30259	30059	35628	36749	34463	35613.3	1.18478	0.00133093
VAPS(0.001)T(0.033)S(0.965)PR	Os01g0549200	0.965188	0.00558349	88.921	2	0.55437	2	14074	14843	12773	13896.7	13406	13210	13231	13282.3	0.955793	0.382703
GS(0.033)S(0.967)FGHS(1)GR	Os01g0533900	0.967072	0.0200755	61.833	2	-0.4997	1	19386	18176	19966	19176	14262	16576	15518	15452	0.805799	0.0136272
GS(0.033)S(0.967)FGHS(1)GR	Os01g0533900	0.999995	0.0105658	61.833	2	-0.4997	2	21561.8	20430	22134.4	21375.4	16642	18902.3	17758.5	17767.6	0.831217	0.0131553
S(1)INVKPR	Os01g0533900	1	0.00584166	73.233	3	0.053698	2	15450	16438	14745	15544.3	6335.2	5975.6	6098.3	6136.37	0.394766	1.31701e-05
STAFSLLS(0.009)PS(0.058)NS(0.933)YPR	Os01g0552000	0.932962	2.03e-20	135.02	2	-1.1606	1	33653	31615	31110	32126	36385	37554	38328	37422.3	1.16486	0.0057046
DLT(0.001)EIGS(0.999)KK	Os01g0558500	0.999429	0.0195754	48.568	3	0.072776	1	29402	29508	24788	27899.3	39004	38206	37671	38293.7	1.37257	0.0054081
GAPS(0.129)S(0.871)PYYEPLQVIPPEQK	Os01g0558500	0.871318	1.21e-11	113.17	3	-0.4015	2	33683	33948	30693	32774.7	27703	27805	28043	27850.3	0.849752	0.00766783
LS(0.003)S(0.995)FAS(0.002)SR	Os01g0558500	0.995251	0.00313935	135.86	2	0.2822	1	10999	11345	9687.1	10677	10553	10735	10797	10695	1.00168	0.939595
AFLKES(1)FNQLK	Os01g0560000	1	0.00516835	56.569	3	-0.51203	1	6502.5	6054.8	6563.6	6373.63	29296	30157	30475	29976	4.70313	6.4695e-07
S(1)PEGAEAADAR	Os01g0550600	1	8.28e-05	103.13	2	-0.63469	1	9224.6	9050.5	8153.9	8809.67	8961.6	7764.8	8276.9	8334.43	0.946055	0.379661
S(1)NPEVVEK	Os01g0571100	1	2.05e-05	122.7	2	-0.079906	2	17376	16627	16811	16938	17057	16274	17152	16827.7	0.993486	0.770809
HDKEHES(1)EEK	Os01g0571100	1	1.63e-05	102.66	4	0.1373	4	24510	26266	22544	24440	25123	23239	24205	24189	0.98973	0.866513
DEIVEYAS(1)R	Os01g0563000	1	3.09e-05	113.46	2	0.60247	2	32518	32905	30582	32001.7	33937	32082	34138	33385.7	1.04325	0.231319
RGS(1)GVLEK	Os01g0571166	1	0.00685664	80.834	2	-0.68754	2	50331	46122	44713	47055.3	56685	65611	59402	60566	1.28712	0.0107228
GQQPPSYGMAS(1)PR	Os01g0575500	1	5.73e-24	212.78	2	-1.114	9	162010	165530	152950	160163	155980	152790	154920	154563	0.965036	0.223429
VESLS(1)PR	Os01g0575500	0.999961	0.000222877	113.94	2	0.27624	7	101930	101670	97342	100314	94271	94104	92641	93672	0.933788	0.0127867
VVAGS(1)PAAVGGR	Os01g0577600	1	4.94e-08	119.55	2	0.33105	1	41870	44824	41065	42586.3	47433	45259	46470	46387.3	1.08925	0.0448419
AIAAAAGQS(0.002)S(0.002)GMS(0.996)PIANNNR	Os01g0570500	0.99566	1.43e-06	85.224	3	0.58257	3	88243	85855	86042	86713.3	91504	96264	93428	93732	1.08094	0.010576
ELQS(0.025)S(0.975)EAEPSR	Os01g0570500	0.975128	2.38e-08	171.36	2	1.2783	4	111570	114690	104900	110387	103800	102230	102710	102913	0.932299	0.0603786
QKS(1)PVRPDMSTSK	Os01g0570500	0.999996	5.94e-05	90.714	3	0.53253	5	116177	118557	102556	112430	100301	92271	98970	97180.7	0.864366	0.0505101
QKS(0.979)PVRPDMS(0.783)T(0.189)S(0.049)K	Os01g0570500	0.782595	0.0398605	43.598	3	0.07556	1	20648	20952	18508	20036	18973	18531	18539	18681	0.932372	0.160836
QVPPTGINAGS(0.975)LS(0.025)K	Os01g0570500	0.975337	4.49e-05	82.865	3	-0.53508	2	38792	39718	36146	38218.7	44229	41447	43750	43142	1.12882	0.0248527
RS(0.999)GWS(0.951)DDPT(0.05)R	Os01g0570500	0.999384	0.0010329	94.087	2	-1.3881	2	58315	58644	53025	56661.3	54534	54465	52313	53770.7	0.948983	0.219616
RS(0.999)GWS(0.951)DDPT(0.05)R	Os01g0570500	0.950711	0.00835623	67.656	2	-1.3881	1	22973	23314	21718	22668.3	20246	20845	20340	20477	0.903331	0.0124051
TPDAS(0.997)PGT(0.003)FQR	Os01g0570500	0.996777	1.59e-05	110.74	2	0.29106	1	29709	31087	29293	30029.7	34204	32764	34341	33769.7	1.12454	0.00739397
DADS(1)MPR	Os01g0575000	1	0.0385736	67.897	2	0.13558	1	13772	15425	13089	14095.3	29011	24154	27429	26864.7	1.90593	0.000897222
DRFS(0.987)T(0.013)LFSR	Os01g0575000	0.986511	0.00461746	64.827	3	2.3073	1	4075.2	4059.7	3719.1	3951.33	4703.1	4847.3	4863.5	4804.63	1.21595	0.00346237
ARS(0.999)DVGASSYGR	Os01g0580800	0.999365	2.78e-05	102.33	2	-0.025911	1	7791.6	8624.6	7780.2	8065.47	6595.7	6787.7	6711.2	6698.2	0.830479	0.0062584
RRS(1)EELR	Os01g0580800	1	0.0142552	57.931	3	0.41194	2	9537.6	9771.6	8986.4	9431.87	6545.9	5770.2	6585.4	6300.5	0.668001	0.00124296
LPS(1)NVNR	Os01g0584200	1	0.00613033	73.573	2	0.6598	1	0	0	0	0	0	0	0	0
TFVVS(1)PR	Os01g0584200	1	0.0122243	88.37	2	-1.1681	1	12311	13506	11784	12533.7	18144	14990	17847	16993.7	1.35584	0.0144358
FPS(0.999)CDAY(0.001)FDTIQSK	Os01g0586600	0.99855	0.00122244	58.98	3	-3.1157	1	37402	34238	34848	35496	44755	43141	45030	44308.7	1.24827	0.00180024
SAGAGAAAT(0.007)AAPES(0.993)GGGGAGER	Os01g0588900	0.993206	0.000227461	58.342	3	-0.5342	1	6662.5	6187.1	7356.9	6735.5	6901.7	7144.9	7023.4	7023.33	1.04273	0.435593
EFEASDEGLS(0.998)DDDT(0.001)ENEGFR	Os01g0589700	0.998433	1.45e-08	103.24	3	0.39949	1	32645	33982	31022	32549.7	32881	31043	34354	32759.3	1.00644	0.881695
S(0.179)NS(0.835)RRDS(0.985)LEHCIVVS(0.001)EGEEPR	Os01g0589700	0.835241	0.000258772	64.779	3	1.4513	1	10727	10763	11388	10959.3	10328	10419	10002	10249.7	0.935245	0.0442456
S(0.179)NS(0.835)RRDS(0.985)LEHCIVVS(0.001)EGEEPR	Os01g0589700	0.984855	0.000258772	64.779	3	1.4513	1	10727	10763	11388	10959.3	10328	10419	10002	10249.7	0.935245	0.0442456
DVCFDDGS(1)PK	RTEL1	1	0.00121819	81.92	2	-3.6018	1	0	0	0	0	0	0	0	0
S(0.064)FS(0.936)YCLVDR	Os01g0598600	0.936196	0.0187419	67.385	2	-0.05737	1	16842	16665	15776	16427.7	23907	22722	21977	22868.7	1.39208	0.000481889
KVSEMNLS(0.999)PSNASANGR	Os01g0600200	0.999399	6.6e-53	239.19	3	-1.7417	12	247840	258710	247760	251437	287120	288500	291050	288890	1.14896	0.000734752
VSEMNLS(0.006)PS(0.017)NAS(0.976)ANGR	Os01g0600200	0.976448	3.09e-10	97.423	2	2.7427	1	0	0	0	0	0	0	0	0
GASQPS(0.008)GS(0.992)QGLYDK	Os01g0605650	0.991728	1.93e-20	159.69	2	1.8536	2	35811	34731	32849	34463.7	61039	57973	59460	59490.7	1.72619	4.88649e-05
IDEDSQVEPQIS(0.005)LLS(0.986)EEDDPVT(0.004)S(0.005)VR	Os01g0605650	0.986482	1.38e-12	92.231	3	4.0717	3	21854	21153	21833	21613.3	25148	27117	27150	26471.7	1.22478	0.00182179
LFMT(0.011)PPS(0.989)KK	Os01g0605650	0.9887	0.00203671	78.096	3	-0.26461	2	35256	33400	32041	33565.7	57895	65050	58496	60480.3	1.80185	0.000223068
S(0.014)HT(0.091)S(0.784)T(0.111)DELGQHGSDPK	Os01g0605650	0.783934	1.61e-08	111.66	3	0.94106	1	2764.4	2590.3	2416.6	2590.43	12131	11333	11506	11656.7	4.49989	4.34192e-06
S(0.98)KS(0.982)LS(0.98)MFGY(0.057)DDT(0.001)K	Os01g0607600	0.980016	0.0221142	41.412	3	-3.696	1	13152	13615	11417	12728	17804	16846	16611	17087	1.34247	0.00683433
S(0.98)KS(0.982)LS(0.98)MFGY(0.057)DDT(0.001)K	Os01g0607600	0.982109	0.0221142	41.412	3	-3.696	1	13152	13615	11417	12728	17804	16846	16611	17087	1.34247	0.00683433
S(0.98)KS(0.982)LS(0.98)MFGY(0.057)DDT(0.001)K	Os01g0607600	0.980016	0.0221142	41.412	3	-3.696	1	13152	13615	11417	12728	17804	16846	16611	17087	1.34247	0.00683433
RLS(0.999)IEQPT(0.001)R	LOL5	0.999177	0.00952079	71.085	2	-0.5467	1	29385	27482	27449	28105.3	26521	27306	28201	27342.7	0.972864	0.394637
TKPTQHS(1)VR	LOC_Os12g36950	0.999972	0.000639075	86.772	3	0.40254	1	3652.3	3963	3176.5	3597.27	12006	11197	10888	11363.7	3.15897	8.31655e-05
ALS(1)LLPENPEPPPMPGYHR	Os01g0621300	1	4.3e-06	86.625	3	2.2474	1	11208	11025	11172	11135	11461	12415	13668	12514.7	1.1239	0.0893123
DLS(0.009)LFNQS(0.982)MDS(0.009)VK	Os01g0621300	0.982282	0.000414463	75.589	2	1.4458	1	0	0	0	0	0	0	0	0
DNNS(1)EDLGMANISDVNCK	Os01g0621300	1	9.55e-12	118.51	3	1.9112	1	27685	26888	26676	27083	23025	25974	25005	24668	0.91083	0.0644632
KDDT(0.001)NS(0.999)LEGESLNK	Os01g0621300	0.999406	3.52e-13	122.44	3	0.4053	2	112160	115810	105860	111277	79997	77869	80548	79471.3	0.714178	0.000285697
NAS(0.02)DAAS(0.961)LS(0.02)EISEEK	Os01g0621300	0.960851	9.19e-05	78.78	3	0.16716	1	16359	16110	15692	16053.7	13943	14317	15747	14669	0.913748	0.078441
RKECDEDS(1)LVDESMCK	Os01g0621300	0.999929	2.81e-07	103.27	3	-1.2719	2	95704	99750	89928	95127.3	70252	66372	69594	68739.3	0.722603	0.000744504
S(0.94)PS(0.059)VSSDYDR	Os01g0621300	0.940226	0.00442326	78.653	2	1.1136	1	26870	28181	25002	26684.3	25619	24897	26775	25763.7	0.965498	0.446311
SPS(0.206)VS(0.79)S(0.004)DYDR	Os01g0621300	0.790065	2.54e-05	158.94	2	-0.0083246	3	34064	34468	33186	33906	28457	28341	29609	28802.3	0.849476	0.000802033
TDGLLLS(0.969)PS(0.031)R	Os01g0621300	0.968844	0.00570931	76.165	2	-0.38287	2	78861	74034	73150	75348.3	67886	65453	63366	65568.3	0.870203	0.010574
VIPFS(0.662)PS(0.344)AS(0.995)FCVPK	Os01g0621300	0.994544	0.000760347	65.943	3	4.2115	1	9919.9	9609.4	9476.4	9668.57	9083.4	9485.9	8532.9	9034.07	0.934375	0.110444
VS(0.007)PCS(0.993)PVLEDK	Os01g0621300	0.993036	0.00831886	67.456	2	0.050967	2	180630	177390	165800	174607	152360	150960	150060	151127	0.865526	0.00555388
DPS(0.998)PET(0.002)SR	Os01g0619800	0.998367	0.00868041	83.278	2	0.24715	1	8735.3	9241.1	8627.1	8867.83	9439.3	9142.6	9154	9245.3	1.04257	0.149384
KHT(0.205)S(0.795)LPR	Os01g0629900	0.794874	0.00538606	78.113	3	0.22216	2	17186	16360	14668	16071.3	18116	17598	17518	17744	1.10408	0.102884
VHS(0.001)DS(0.984)NLENGT(0.015)VK	Os01g0631100	0.983596	9.17e-19	201.37	2	0.21038	7	185890	185920	171580	181130	263610	253530	260770	259303	1.43159	0.000248602
AT(0.012)PS(0.988)PPPR	Os03g0394800	0.987927	0.0461753	59.368	2	1.4178	1	0	0	0	0	0	0	0	0
EALKPPATPVATAIAIPFNPAEEAMT(0.167)S(0.833)PLR	Os01g0640700	0.832867	7.32e-12	88.573	4	-0.44382	2	91114	90772	87302	89729.3	100530	98189	98668	99129	1.10476	0.00295163
LQVS(0.861)PS(0.139)PHR	Os01g0640700	0.861007	0.00507928	58.274	3	-0.33566	1	2695.1	2654.9	2366.5	2572.17	2768.1	2889.4	3311.4	2989.63	1.1623	0.0929392
S(1)PQLS(1)PVR	Os01g0640700	1	0.0337688	59.496	2	0.83128	1	6152.7	6462.9	6250.1	6288.57	7463.5	6625.7	6688.5	6925.9	1.10135	0.0801873
S(1)PQLS(1)PVR	Os01g0640700	1	0.0337688	59.496	2	0.83128	1	6152.7	6462.9	6250.1	6288.57	7463.5	6625.7	6688.5	6925.9	1.10135	0.0801873
LDGEDS(1)VFQK	Os01g0653800	1	3.02e-05	144.1	2	-0.078805	2	23610	25631	23327	24189.3	34341	34357	33815	34171	1.41265	0.000323696
GS(1)PLHGPQVR	Os01g0666800	1	0.0197561	42.083	3	0.055682	2	13313	13210	13229	13250.7	16228	15666	16075	15989.7	1.20671	6.4163e-05
FSEIPYIMEDASNANDS(1)PR	Os01g0679000	0.999989	9.64e-48	211.27	3	-0.48115	6	78237	77862	75894	77331	87001	82354	80921	83425.3	1.07881	0.033712
S(0.023)HS(0.901)S(0.076)VAAPYR	Os01g0682001	0.900567	0.0226889	58.743	2	-1.3548	1	8845.8	8572.4	8453.9	8624.03	5620.9	6233	6108.1	5987.33	0.694261	0.000440635
DS(0.184)DS(0.816)DQNVR	Os01g0691400	0.815783	0.0333989	58.63	2	1.8722	1	2245.4	2008.4	2156.8	2136.87	2256.3	2197.1	2301.2	2251.53	1.05366	0.206236
KVDS(1)NLLNK	Os01g0691400	1	0.00723991	62.799	2	-0.2057	2	33655	32835	29465	31985	77851	72810	77704	76121.7	2.37992	4.79677e-05
LES(1)LY(1)LNS(1)NK	Os01g0694100	1	0.0147038	48.513	2	-1.706	1	24893	25783	22613	24429.7	21082	21990	22090	21720.7	0.88911	0.0502412
LES(1)LY(1)LNS(1)NK	Os01g0694100	1	0.0147038	48.513	2	-1.706	1	24893	25783	22613	24429.7	21082	21990	22090	21720.7	0.88911	0.0502412
HIGS(0.01)S(0.072)GS(0.919)DGLHK	Os01g0695700	0.918798	0.000577513	69.92	3	-0.000639	1	8758.4	8635.7	7784.7	8392.93	8173.3	7661.5	7602.5	7812.43	0.930835	0.180119
KPNIDIT(0.003)GT(0.075)S(0.922)GIILEDIK	Os01g0695700	0.922057	1.55e-05	76.807	3	-0.26601	1	18111	18540	17878	18176.3	18652	18545	18198	18465	1.01588	0.290171
S(0.117)LS(0.883)LEQSMINDSPR	Os01g0695700	0.883307	1.91e-07	101.05	3	-0.69865	2	11876	12484	11678	12012.7	12660	13379	13078	13039	1.08544	0.0328884
S(0.297)LS(0.06)LEQS(0.644)MINDS(1)PR	Os01g0695700	0.999995	1.09e-11	115.09	2	-1.7601	1	15951	16285	15206	15814	16419	16038	16229	16228.7	1.02622	0.287272
GPDPPLS(0.998)PDT(0.002)VHAQWDSR	Os01g0689900	0.997617	5.6e-16	123.83	3	-0.029583	5	115150	116490	108870	113503	111590	110580	111480	111217	0.979854	0.398209
S(1)MGGDMESGSVK	Os01g0689900	0.99989	3.21e-09	148.04	2	-0.62447	10	376270	383380	354640	371430	481310	472290	481680	478427	1.28807	0.000479814
S(0.002)MGGDMES(0.873)GS(0.125)VK	Os01g0689900	0.873018	0.00565008	57.328	2	-2.4187	4	83637	85198	75575	81470	73911	70621	69797	71443	0.876924	0.0339827
SMGGDMES(0.061)GS(0.939)VK	Os01g0689900	0.939468	2.6e-05	97.463	2	-0.72487	15	596690	616580	538100	583790	429170	406750	427880	421267	0.721607	0.00188096
YSGS(0.757)GGT(0.243)PR	Os01g0689900	0.757087	0.000229318	120.76	2	0.69158	2	16288	17006	15350	16214.7	20348	19342	20230	19973.3	1.23181	0.0034479
DDMIGIEHLEEDS(1)DGK	Os01g0691600	1	7.48e-17	124.26	3	-0.28721	2	34384	36602	33728	34904.7	44560	42380	45175	44038.3	1.26167	0.00176989
LQQS(1)GELGGK	Os01g0704901	1	0.0206146	59.739	2	0.17048	1	80149	80063	75191	78467.7	67466	66976	70531	68324.3	0.870732	0.00651672
S(0.104)GS(0.673)S(0.837)GHGGY(0.387)K	Os01g0704901	0.836886	0.0111628	64.439	2	0.22338	2	21705	22848	20435	21662.7	23945	20961	22455	22453.7	1.03651	0.519071
GLS(0.003)T(0.01)GS(0.027)S(0.093)S(0.867)EHCGT(0.001)QR	Os01g0709500	0.866735	0.000724967	61.477	3	-1.7384	1	8804.5	8585.9	8581.2	8657.2	8160.8	8040.5	8595.2	8265.5	0.954754	0.100523
SHNLS(1)FK	Os01g0716800	0.999983	3.91e-40	170.55	3	-0.23881	7	190430	197240	170020	185897	178910	179870	189400	182727	0.982948	0.763888
TLS(0.969)YS(0.031)ER	Os01g0716800	0.969394	0.000436877	120.15	2	-0.10752	3	35833	34880	34165	34959.3	32786	34397	31848	33010.3	0.94425	0.0938137
DS(0.84)GS(0.16)GAELGEEQPNEAGAGK	Os01g0718900	0.839975	8.3e-18	128.88	3	0.58698	5	112010	114070	102460	109513	89212	88006	89335	88851	0.811326	0.00342447
GPYS(0.039)T(0.171)S(0.789)APS(0.001)IEDQAQFPTLGGK	Os01g0721900	0.789434	1.49e-08	90.778	3	1.5629	1	53110	54120	50103	52444.3	78551	75585	82104	78746.7	1.50153	0.000259226
GPYS(0.02)T(0.029)S(0.029)APS(0.921)IEDQAQFPTLGGK	Os01g0721900	0.921368	1.46e-08	89.197	3	2.2571	1	37563	36771	34741	36358.3	41081	43637	44374	43030.7	1.18352	0.0069844
KVEVDKDLQSMQPLS(0.906)T(0.094)K	Os01g0721900	0.906138	2.17e-08	111.13	4	-0.48263	4	100770	110330	93355	101485	249200	203460	238230	230297	2.26927	0.000471282
LGS(1)DKDK	Os01g0603000	1	0.0161688	53.751	3	0.67657	2	14330	13999	13600	13976.3	50831	48079	47753	48887.7	3.49789	9.36608e-07
S(0.993)VS(0.007)INEFLKPAEGER	Os05g0533100	0.993332	2.73e-05	90.22	3	1.1643	2	60780	58022	57848	58883.3	110500	105810	107730	108013	1.83436	7.54298e-06
S(0.005)VS(0.995)INEFLKPAEGER	Os05g0533100	0.995467	1.92e-11	115.42	3	0.48673	4	78659	75179	70717	74851.7	203900	195980	200140	200007	2.67204	7.44804e-06
AS(1)PMPLT(0.999)PGIS(0.001)K	Os01g0723800	0.999997	2.49e-09	149.96	3	-0.83972	4	85740	84021	77667	82476	82564	78858	80772	80731.3	0.978846	0.564721
GT(0.02)Y(0.124)PHLMS(0.857)K	Os01g0723800	0.856668	0.00788727	53.569	3	-0.45145	1	10298	9958.6	9575.3	9943.97	11778	11574	12273	11875	1.19419	0.00287321
MVS(1)YIDQEGGDQFR	Os01g0723800	0.999523	4.13e-20	146.84	2	1.3326	9	367140	379400	351740	366093	361340	355340	360680	359120	0.980952	0.451746
S(0.003)IS(0.144)PQNS(0.853)QVEK	Os01g0723800	0.853112	7.37e-09	157.56	2	-0.30938	3	54891	52844	48681	52138.7	77884	78654	79159	78565.7	1.50686	0.000325706
AGS(0.145)VT(0.885)S(0.97)DVPS(0.759)S(0.241)LAS(0.001)DR	Os01g0730300	0.969738	5.69e-05	83.061	2	2.1372	3	53125	53641	55211	53992.3	46809	47644	46722	47058.3	0.871574	0.000472966
AGS(0.054)VT(0.13)S(0.048)DVPS(0.76)S(0.981)LAS(0.026)DR	Os01g0730300	0.760468	0.00023593	85.163	2	-0.42412	3	48771	48792	47915	48492.7	60049	59747	63185	60993.7	1.25779	0.000262631
AGSVTSDVPS(0.008)S(0.992)LASDR	Os01g0730300	0.992208	1.4e-28	148.18	2	0.75514	3	67829	69174	66861	67954.7	86940	85615	95121	89225.3	1.31301	0.00137938
S(0.934)YT(0.063)NLVDLANGNLS(0.003)ALDYGGGGGGGGGGNGAGGRPPR	Os01g0730300	0.933966	1.74e-43	132.96	3	0.036064	2	34378	38137	33492	35335.7	36471	35049	35869	35796.3	1.01304	0.744787
GELTGGPS(0.043)S(0.947)S(0.009)SSR	Os01g0734200	0.947069	1.23e-13	140.75	2	-0.67703	1	18110	18986	17865	18320.3	17711	17400	17283	17464.7	0.953294	0.0745587
LLQFS(1)QELK	Os05g0528000	1	0.00201904	71.153	3	-0.24648	1	13459	14821	12914	13731.3	9744.9	10381	10311	10145.6	0.738867	0.00268709
QFS(1)QDLTK	Os05g0528000	0.999998	0.0004581	118.6	2	1.1021	1	39994	42139	36613	39582	27381	27397	26709	27162.3	0.686229	0.000860276
WGS(0.998)AGT(0.002)TPR	Os01g0734200	0.998293	0.0145062	70.412	2	0.88515	1	29906	31147	29286	30113	29043	26831	27467	27780.3	0.922536	0.0526094
RDHTAVGTTEES(0.805)S(0.195)PKK	Os01g0737300	0.805166	2.24e-11	116.73	4	-0.75414	1	9593.5	9782.6	8543.9	9306.67	8886	8410.1	8887	8727.7	0.93779	0.244528
RDHTAVGT(0.001)T(0.004)EES(0.148)S(0.848)PK	Os01g0737300	0.847842	6.5e-21	145.94	4	0.36977	6	82014	90136	73875	82008.3	87680	81381	88592	85884.3	1.04726	0.484534
S(0.999)PDQS(0.001)ISHK	Os01g0741200	0.999373	0.000183991	92.112	2	-1.2419	2	7865.8	8211.4	7623.9	7900.37	9948.2	9308.8	10091	9782.67	1.23825	0.00289892
TDGLNEGS(0.987)NS(0.013)ER	Os01g0741200	0.987008	2.61e-09	181.9	2	-2.321	2	20876	19794	19208	19959.3	18363	17166	17609	17712.7	0.887438	0.0189392
T(0.163)DGS(0.838)DHHMNT(0.999)PK	Os01g0741200	0.838107	0.00913789	55.546	3	0.25967	2	17734	18086	16166	17328.7	15341	15254	15595	15396.7	0.888508	0.0292981
LDATSLLLS(0.011)PS(0.979)LT(0.011)PPHKPTTPR	Os01g0740500	0.978803	2.8e-10	102.97	4	0.31456	1	5093.6	5373.4	4913.3	5126.77	5934.7	5459	6172.8	5855.5	1.14214	0.041303
T(0.05)S(0.05)S(0.85)S(0.05)PPR	Os01g0748200	0.850225	0.00626984	73.208	2	2.9222	1	0	0	0	0	0	0	0	0
ELS(1)DPPSETLR	Os01g0753000	0.999784	4.65e-09	124.39	2	-0.22953	1	57138	55400	52222	54920	54350	52659	56088	54365.7	0.989907	0.775509
GS(1)PPDLLSR	Os01g0755500	1	0.000112159	130.63	2	0.32404	2	50977	49679	49619	50091.7	44315	44258	43097	43890	0.876194	0.000474227
GT(0.054)S(0.891)T(0.054)VS(0.001)QLFK	Os01g0754200	0.89054	1.67e-17	218.43	2	-1.5824	5	993160	1025800	899700	972887	857230	823130	807590	829317	0.852429	0.0214331
QLAS(0.006)FGS(0.978)VQY(0.017)ENDVYPMNGGLSQR	Os01g0754200	0.977759	1.93e-08	80.342	3	-1.6943	1	0	0	0	0	0	0	0	0
DT(0.034)S(0.764)S(0.192)S(0.009)DVSASHVGR	Os01g0758400	0.764268	5.54e-81	265.89	3	0.35039	1	1517.8	1683.3	1211.1	1470.73	2393.6	1908.9	1884.1	2062.2	1.40216	0.0518524
DT(0.008)S(0.046)S(0.194)S(0.616)DVS(0.902)AS(0.233)HVGR	Os01g0758400	0.902464	0.00430144	51.526	3	1.6891	1	9700.2	8959.1	9723.9	9461.07	9089.9	10262	9916.4	9756.1	1.03118	0.53998
DTSSSDVS(0.024)AS(0.976)HVGR	Os01g0758400	0.975595	4.96e-13	121.32	2	1.1967	3	22586	22322	21524	22144	27502	27908	26807	27405.7	1.23761	0.000335043
IRDPGFHVS(1)PR	Os01g0758300	1	0.000280345	87.001	2	0.019702	8	26420	25120	24608	25382.7	23021	23790	23598	23469.7	0.924634	0.0286418
KPS(0.989)GGIES(0.011)LR	Os02g0244700	0.988612	0.000739705	83.351	3	-2.592	2	42662	42034	38422	41039.3	40120	39349	39833	39767.3	0.969005	0.410692
MNIGS(1)RPSK	Os02g0244700	0.999822	0.0041658	66.267	3	-0.90419	2	16871	17143	15169	16394.3	28079	27461	29330	28290	1.7256	0.000220264
YEAS(1)GDEDDDDGSTDS	Os01g0764500	1	7.83e-74	174.72	2	-0.65893	2	0	0	0	0	0	0	0	0
VVGMDWS(1)RR	Os01g0764600	1	0.0187488	61.765	2	2.2012	1	9741.4	9295.8	9092.1	9376.43	10092	10473	10033	10199.3	1.08776	0.0257865
S(1)FNHPDGASGHIR	Os01g0767700	0.999997	0.000304352	84.753	2	1.5319	1	5184.1	6644	6131.6	5986.57	6311.3	6860.5	7879.2	7017	1.17212	0.17686
GS(0.989)FGY(0.007)LDPEY(0.004)FR	Os06g0334300	0.988915	0.00741741	48.823	3	-1.6124	1	4248.6	3817	3917.9	3994.5	4787.5	5125.2	5216.1	5042.93	1.26247	0.00492045
HFS(1)FAEIK	Os01g0769700	1	0.00352819	87.913	2	-1.2678	3	99192	99094	93620	97302	119260	133420	122750	125143	1.28613	0.00291579
VNGGEIT(0.002)S(0.013)NCLS(0.985)ALEEK	Os01g0767000	0.984819	4.18e-05	82.007	3	0.94341	1	28347	29985	29899	29410.3	28759	27453	28254	28155.3	0.957328	0.128541
SHLNNS(0.964)S(0.031)T(0.006)K	Os01g0772700	0.963905	0.000207447	93.345	3	0.79975	1	9424.7	9976.7	9122.3	9507.9	9332.2	9600.6	9567.1	9499.97	0.999166	0.993834
SIVLS(0.999)PGS(0.001)K	Os01g0772700	0.998962	0.00181224	73.848	3	-0.33598	2	21033	21119	19043	20398.3	26547	25164	27942	26551	1.30163	0.00435346
GAAAATPPEPVS(0.999)PS(0.001)AR	Os01g0770100	0.999483	2.06e-62	245.56	2	0.36112	11	606750	586680	560720	584717	540920	546100	537460	541493	0.926078	0.0307474
GLS(1)FDDVK	Os01g0770100	1	0.0292729	67.704	2	-0.50494	1	42052	43440	38821	41437.7	31261	29358	31873	30830.7	0.744025	0.00208448
T(0.001)T(0.002)S(0.046)S(0.951)NGGNGFR	Os01g0770100	0.951289	1.63e-08	146.17	2	0.12999	1	16034	15148	15091	15424.3	17085	17928	17333	17448.7	1.13124	0.00701869
AALEPLPCQPVS(1)PKDDK	Os01g0775300	1	2.4e-06	91.657	3	1.3486	3	96875	98405	92179	95819.7	111990	108770	113440	111400	1.1626	0.00292892
GDAHT(0.001)QS(0.999)WR	Os01g0775300	0.999472	0.000175532	92.611	3	0.027537	1	5251.3	4937.6	4493.4	4894.1	4233.4	3559.5	4324.3	4039.07	0.825293	0.064553
PS(0.008)S(0.992)APLFQVPR	Os01g0775300	0.992193	0.000539871	93.928	2	0.76854	1	18509	19173	16054	17912	14168	15027	15438	14877.7	0.830598	0.0376167
SPDQSSVTISDADINAS(0.952)PS(0.048)K	Os01g0775300	0.951743	1.82e-09	111.33	3	-0.11809	2	45280	42438	43432	43716.7	45748	47185	46047	46326.7	1.0597	0.0512867
VSIAVPT(0.001)PS(0.204)KS(0.767)PAT(0.028)QGEK	Os01g0775300	0.767063	2.1e-07	101.71	3	-0.88347	1	60182	59333	54569	58028	42787	41888	42701	42458.7	0.731693	0.000571395
EDEVGS(0.997)CPT(0.003)R	Os01g0775100	0.997106	4.7e-06	120.86	2	0.79618	2	85255	86000	82021	84425.3	46863	43032	43658	44517.7	0.527302	2.88709e-05
REDNES(0.005)S(0.037)CS(0.957)GLFHK	Os01g0775100	0.957244	0.00831991	49.924	3	-0.021072	2	80377	78754	71369	76833.3	63547	63340	64084	63657	0.828508	0.00714115
EGAPNS(1)MENQPDNK	Os01g0775100	1	0.000936745	62.658	3	-2.5431	1	17623	17979	17092	17564.7	11509	12549	12702	12253.3	0.697613	0.000465045
GKEQLS(1)PGNDK	Os01g0775100	1	6.54e-05	82.482	3	1.3058	4	140930	132090	127600	133540	109080	108480	107470	108343	0.811317	0.00210812
ET(0.064)S(0.936)DNFCVDKLEK	Os01g0775100	0.936461	0.00193148	60.307	3	0.048313	3	107490	108140	93604	103078	62603	57611	58176	59463.3	0.576877	0.00052656
GLGDS(0.974)S(0.046)S(0.98)PQDFNVEK	Os01g0775100	0.974366	3.91e-16	128.96	2	0.56428	1	25365	24662	23159	24395.3	19990	18052	17267	18436.3	0.755732	0.00528219
GLGDS(0.974)S(0.046)S(0.98)PQDFNVEK	Os01g0775100	0.980096	3.91e-16	128.96	2	0.56428	2	25365	24662	23159	24395.3	19990	18052	17267	18436.3	0.755732	0.00528219
HENQNCEGS(0.862)S(0.138)DGK	Os01g0775100	0.861715	1.43e-07	106.35	3	-1.0074	2	12623	13322	11445	12463.3	7266.2	7085.7	6493.9	6948.6	0.557523	0.00047914
NQNGFHGS(0.01)S(0.079)S(0.079)NAAS(0.833)GHK	Os01g0775100	0.832767	0.000791428	57.989	3	-0.4057	1	2632.5	2144.3	1919.9	2232.23	1728.4	1958.5	1627.1	1771.33	0.793525	0.103538
NTCHQS(0.121)ES(0.815)S(0.062)YT(0.002)ANR	Os01g0775100	0.815254	1.26e-11	116.35	2	-1.0914	1	5215.2	5369.3	4594.1	5059.53	3064.6	3109.1	3107.2	3093.63	0.611446	0.000524182
S(0.001)S(0.001)KPVS(0.998)MGR	Os01g0775100	0.998356	0.00963099	55.232	3	-0.22056	1	23399	25274	20829	23167.3	15074	13763	13420	14085.7	0.607997	0.00171884
TSSFVVSYNS(1)HDEQESGQK	Os01g0775100	0.999901	4.1e-17	125.45	3	-0.29466	2	57195	59080	57505	57926.7	42893	44835	43789	43839	0.756802	6.7872e-05
YCNDTS(0.001)HS(0.072)LGS(0.874)AS(0.053)R	Os01g0775100	0.874218	0.000206524	83.633	3	2.9265	2	29632	30605	27675	29304	21172.7	21418.4	20607.2	21066.1	0.718881	0.000490458
IDGGAASSCAS(0.002)T(0.039)S(0.197)S(0.754)NS(0.008)GR	Os01g0776400	0.75441	3.91e-11	120.39	2	-0.43641	3	15769	16015	14689	15491	14430	14246	14126	14267.3	0.921008	0.0404204
RNS(1)GPLLR	Os01g0776400	1	0.000268821	104.43	3	-0.6472	6	16169	16174	15476	15939.7	15389	15165	15594	15382.7	0.965056	0.101551
S(0.984)IDLDDS(0.016)HK	Os01g0777500	0.983833	8.85e-05	97.749	3	-0.51189	1	11201	11587	9805	10864.3	9895.5	9850	9457.4	9734.3	0.895987	0.112272
S(0.769)MS(0.207)PS(0.357)QY(0.668)LIRR	Os01g0779100	0.76863	0.0148198	48.188	2	-1.8131	1	31539	29962	27514	29671.7	22253	22496	22643	22464	0.757086	0.00232044
LLSDNEDEEAVT(0.51)DS(0.492)DS(0.859)PS(0.138)HPY(0.001)DQAK	Os01g0777700	0.858997	3.48e-22	129.71	3	-0.30017	2	83462	82183	76263	80636	73390	70675	69572	71212.3	0.883133	0.0181194
HTQS(0.015)S(0.985)PR	Os01g0777000	0.985353	0.00615461	89.698	2	-1.4475	4	14527	14815.6	13797.8	14380.1	13846.8	13288.6	12886.4	13340.6	0.92771	0.0651153
HT(0.01)QS(0.213)S(0.868)PRS(0.909)PGR	Os01g0777000	0.90942	0.00986871	56.29	3	0.49037	1	4177	3891.6	3779.8	3949.47	4116.5	3993.2	3658	3922.57	0.993189	0.883823
QS(0.999)QLQADSATIEPINK	Os01g0777000	0.999379	9.25e-30	183.54	3	-1.2553	14	344410	350780	315180	336790	309790	306960	318330	311693	0.925483	0.0929042
LS(0.027)S(0.968)PS(0.005)PR	Os01g0777000	0.967965	0.00567153	98.933	2	-0.15725	3	23555	24226	22852	23544.3	22701	22419	21914	22344.7	0.949046	0.0578146
LSS(0.006)PS(0.994)PR	Os01g0777000	0.99379	0.0471465	63.961	2	1.0497	1	7925.8	8579.2	6979.5	7828.17	4432.4	4147.4	4553.8	4377.87	0.559245	0.000946472
S(0.002)YS(0.998)NGER	Os01g0777000	0.997766	0.00439165	100.71	2	1.0525	2	8210.8	9075.3	7649.2	8311.77	11189	10421	11010	10873.3	1.30819	0.00745652
THDS(0.055)S(0.889)PS(0.055)AIAK	Os01g0777000	0.889255	2.15e-08	164.04	2	0.039507	2	46281	46769	39676	44242	47148	44246	45467	45620.3	1.03115	0.58774
PS(0.115)S(0.885)PLQLIEDFHK	Os01g0773400	0.885	5.9e-14	131.61	3	0.75973	1	11908	13021	10407	11778.7	14238	13853	13669	13920	1.1818	0.0610964
ERS(0.977)GDANPS(0.022)T(0.001)TGVLAVYEK	Os01g0787400	0.976999	4.87e-08	105.24	3	1.1259	2	76298	78035	72427	75586.7	106960	104930	109020	106970	1.4152	0.000147674
QVVPVHVDGS(1)PK	Os01g0787400	1	2.08e-05	95.428	3	0.40732	1	5730.6	5258.5	5244.8	5411.3	3165.4	3189.3	3292.4	3215.7	0.594256	7.90236e-05
DLPNEHGS(1)PALQR	Os01g0812050	1	2e-10	121.45	3	0.11465	1	15149	15359	14098	14868.7	10396	9570	9031.1	9665.7	0.650072	0.000896129
EETAAGYPLDS(1)DDDADK	Os01g0812050	0.999893	1.05e-07	104.84	3	0.87952	2	55659	55398	51860	54305.7	50148	46778	51768	49564.7	0.912698	0.0714401
GFEDNLLDSSLGS(1)PWAR	Os01g0812050	0.999999	3.84e-30	192.85	2	-0.7798	1	19192	18882	19177	19083.7	14500	14840	14819	14719.7	0.771323	9.31785e-06
RHDS(1)FNIGR	Os01g0812050	1	0.000328992	136.96	3	-0.46184	4	11884	11404	11209	11499	12289	12556	12717	12520.7	1.08885	0.01303
NPFDLPYDSEEAAIPGS(0.98)APS(0.017)VLHT(0.003)R	Os01g0812050	0.980017	3.15e-17	113.65	3	-0.6681	1	21373	21407	19868	20882.7	21573	22953	21722	22082.7	1.05746	0.149337
QFS(0.983)DKS(0.016)ES(0.001)K	Os01g0812050	0.982922	0.00261718	72.29	3	0.41692	2	36253	34168	30689	33703.3	32393	30546	33479	32139.3	0.953595	0.456059
S(1)VDDIYAALK	Os01g0812050	1	6.44e-05	165.66	2	2.4487	3	184210	187890	168140	180080	112300	110710	110130	111047	0.616652	0.00015527
AGVVT(0.001)QGS(0.999)LK	Os01g0813100	0.998809	0.000805012	76.522	3	-0.5334	1	4803.5	5145.2	4186.6	4711.77	5552	6405.7	5978.6	5978.77	1.2689	0.0306909
T(0.005)T(0.005)NPFAS(0.99)WGQGGK	Os01g0816600	0.990361	0.000308614	74.141	3	0.11901	3	37735	36826	37367	37309.3	75606	73679	72825	74036.7	1.9844	8.10503e-07
GGS(0.981)PMHS(0.019)R	Os01g0819700	0.980561	0.00677821	86.744	2	0.83475	3	18073	18485	17894	18150.7	13645	13150	13735	13510	0.744325	5.8761e-05
RPMS(1)GDMGAFR	Os01g0819700	1	0.00417724	59.68	3	-0.89077	1	6564	6320	6026.7	6303.57	6198.6	6235	5954.9	6129.5	0.972386	0.389436
T(0.001)S(0.007)S(0.988)VAY(0.004)GGGEQPPVR	Os01g0819700	0.988356	3.38e-07	108.23	2	-2.1391	2	47473	52485	46027	48661.7	45619	45245	45475	45446.3	0.933925	0.167863
LAPVPDVDGTMPAHIS(0.89)T(0.11)VVK	Os01g0818600	0.890373	1.32e-40	164.27	3	-0.23551	1	17962	18124	16606	17564	11175	10886	10872	10977.7	0.625009	8.75321e-05
LAS(1)LAVK	Os01g0818600	1	0.00875913	66.692	2	-0.33781	1	0	0	0	0	0	0	0	0
AQLPS(0.984)PS(0.016)PSPR	Os01g0835000	0.984275	1.94e-08	142.1	2	0.24001	2	122710	123300	118550	121520	121760	122460	121220	121813	1.00241	0.850609
AQLPS(0.029)PS(0.907)PS(0.064)PR	Os01g0835000	0.907194	9.84e-09	127.78	2	0.65119	2	74302	74087	70387	72925.3	61652	63437	62157	62415.3	0.85588	0.00134945
AQLPS(0.001)PS(0.023)PS(0.976)PR	Os01g0835000	0.975558	1.94e-08	142.89	2	0.95323	2	41178	42165	40857	41400	40549	41046	40099	40564.7	0.979823	0.155129
DAS(1)PGQVNQDSSQEFQPR	Os01g0835000	0.999996	3.98e-06	95.51	3	-0.29154	1	23680	22375	22820	22958.3	21133	21734	21816	21561	0.939136	0.0320981
ENAANELQSANNEEIKPS(0.01)EDS(0.99)DDEFYDVEK	Os01g0835000	0.990367	4.99e-94	188.64	4	-0.94016	4	98798	101570	89525	96631	85229	83689	81494	83470.7	0.863808	0.0230208
GS(0.002)DS(0.993)PT(0.005)MEGK	Os01g0835000	0.992734	7.12e-09	166.62	2	1.8643	9	541090	540920	483350	521787	462780	442590	455560	453643	0.869404	0.0251625
GS(0.992)PFS(0.007)S(0.002)EK	Os01g0835000	0.991756	0.0292729	67.704	2	0.52871	1	37908	37979	35698	37195	26866	24851	26642	26119.7	0.702236	0.000381334
NFLDSQAEY(0.047)DES(0.976)S(0.976)GEDQDAK	Os01g0835000	0.976263	2.95e-34	153.57	3	1.9517	6	220990	230110	214512	221871	226990	220510	222586	223362	1.00672	0.765557
NFLDSQAEY(0.047)DES(0.976)S(0.976)GEDQDAK	Os01g0835000	0.976263	1.42e-06	91.637	3	1.9517	4	100080	103560	97462	100367	101870	99940	99956	100589	1.00221	0.901127
QGDS(1)PQEGEQR	Os01g0835000	1	0.00146737	82.705	2	-1.3433	1	3047.8	3413.7	3300.9	3254.13	2971	3254.4	2950.1	3058.5	0.939882	0.250987
VS(0.997)PS(0.003)AEDEEAGK	Os01g0835000	0.997129	3.46e-09	131.06	2	-2.2482	2	38760	38545	38159	38488	40795	41728	42069	41530.7	1.07905	0.00177872
FLGTSEMDPDS(1)EPDS(1)AR	Os01g0834200	0.999902	7.1e-29	168.69	2	-0.82622	3	181628	178526	170363	176839	112820	107145	112996	110987	0.627616	5.62561e-05
FLGTSEMDPDS(1)EPDS(1)AR	Os01g0834200	1	2.27e-29	151.49	2	-0.82622	2	71047	71372	68553	70324	49850	49649	50670	50056.3	0.711796	1.79708e-05
LNCS(0.001)S(0.019)S(0.977)FNT(0.004)ASSK	Os01g0844800	0.976816	3.5e-62	253.16	2	-0.43589	6	300050	298810	264410	287757	242200	237800	238580	239527	0.832393	0.0122256
NVS(1)GLANIR	Os01g0844800	1	0.0301219	60	2	0.7333	1	12977	13258	12235	12823.3	16436	16080	16124	16213.3	1.26436	0.000710004
S(1)FADILQDNIGR	Os01g0844800	1	5.93e-20	182.72	3	-0.37905	13	295860	296350	289930	294047	303400	304850	301760	303337	1.03159	0.0150823
RT(0.03)PAS(0.815)EHPS(0.154)R	Os01g0844800	0.815294	0.00521931	60.364	3	0.68312	1	2520.5	2820.7	2105.5	2482.23	2789.6	2505.3	2690	2661.63	1.07227	0.450062
TPASEHPS(1)R	Os01g0844800	1	0.000548336	98.254	2	-0.82232	2	7249.3	6703.7	6848.3	6933.77	9012.1	8477.9	9217.5	8902.5	1.28393	0.00186681
VPS(1)PGLPPVGVR	Os01g0844800	1	0.000285548	84.821	3	-0.012252	4	25651	26066	25786	25834.3	27738	27831	27075	27548	1.06633	0.00289676
LYS(0.999)GDEGS(0.001)R	Os01g0842200	0.998505	1.53e-05	111.61	2	-4.1731	1	42688	45664	38485	42279	41184	41252	40887	41107.7	0.972295	0.633854
TET(0.087)S(0.912)DVES(0.001)AGHR	Os01g0842200	0.911994	3.37e-05	101.3	2	-3.2456	3	17908	18922	18165	18331.7	20543	18407	20926	19958.7	1.08875	0.125302
T(0.001)AS(0.999)GAPRPDEDSASER	Os01g0846300	0.999177	1.13e-29	191.83	2	0.35025	2	13856	13685	13637	13726	18241	17065	17770	17692	1.28894	0.000222304
TASGAPRPDEDS(0.753)AS(0.23)ERPS(0.017)CGR	Os01g0846300	0.752631	3.79e-08	92.428	3	-0.18252	1	2956	3007.2	2797.3	2920.17	3449.4	3246.7	4400.9	3699	1.26671	0.0753015
ADDDDDGVS(1)LGTVK	Os01g0862200	0.999595	4.73e-20	140.1	2	2.2342	1	23118	22207	22770	22698.3	23168	22586	22852	22868.7	1.0075	0.613889
MDEHHS(1)PVGGGGNAEGPDTPR	Os01g0868000	0.999999	2.87e-19	81.703	2	-0.37816	2	1604.9	1631.3	1549.6	1595.27	1693	1997.4	1777.8	1822.73	1.14259	0.0630423
ASSNS(0.041)S(0.955)PLLT(0.003)QEDQDMLR	Os01g0873900	0.95543	3.94e-31	186.98	2	-1.4046	1	21443	22592	21449	21828	22413	21887	23034	22444.7	1.02825	0.287186
S(0.995)QEFET(0.005)K	Os01g0873900	0.994612	3.88e-12	112.82	2	-0.21811	5	176120	175680	150400	167400	146710	141900	140860	143157	0.855177	0.0456092
GHTIT(0.007)LS(0.993)PNK	Os01g0873900	0.993401	0.000469439	81.625	3	0.049386	1	3484.7	3323	3220.1	3342.6	3151.4	3020.9	3420.6	3197.63	0.956631	0.353945
S(0.824)NS(0.175)HS(0.308)PS(0.527)S(0.165)GNMK	Os01g0873900	0.824401	0.000997587	66.913	3	-0.19487	2	23701	24639	23210	23850	23628	23942	23703	23757.7	0.996129	0.851333
S(0.037)NS(0.13)HS(0.779)PS(0.052)S(0.002)GNMK	Os01g0873900	0.779036	0.00047887	83.204	3	-0.067009	3	21467.6	22601.5	20413.2	21494.1	21723.4	21493.5	20658.3	21291.7	0.990585	0.803097
S(0.02)PIKS(0.98)PVR	Os01g0873900	0.979729	0.0144669	53.237	3	-0.30447	2	22832	21997	20429	21752.7	15847	14673	14536	15018.7	0.690429	0.000967461
FNS(1)NVVK	Os01g0867800	1	0.0271428	74.162	2	3.5042	1	28695	27611	25941	27415.7	47119	44387	45422	45642.7	1.66484	0.000116932
RYS(1)WQGIAK	Os01g0872700	0.999999	0.00072872	87.667	3	0.6656	1	13134	13318	12433	12961.7	12929	12498	13900	13109	1.01137	0.789831
TVEATDLKPPPVLWHEDS(1)GR	Os01g0872700	0.999996	6.74e-05	66.447	4	0.15245	1	39849	40592	36933	39124.7	50016	49524	51355	50298.3	1.28559	0.00122723
S(1)FKEVEK	Os01g0880200	1	0.022807	47.198	3	-0.013145	2	33813	33379	29257	32149.7	22519	21668	22091	22092.7	0.687182	0.00142489
EIS(0.79)AS(0.21)ANPDDINR	Os01g0883200	0.789819	4.05e-14	153.14	2	0.50415	2	32212	31483	30035	31243.3	68578	66460	66978	67338.7	2.1553	4.51164e-06
VNEHHS(1)GS(1)ADDFQIANDEK	Os01g0883200	1	2.28e-08	107.75	3	-2.0442	3	105151	97782	101905	101613	205489	199784	202594	202622	1.99407	6.78044e-06
VNEHHS(1)GS(1)ADDFQIANDEK	Os01g0883200	1	9.36e-12	115.45	3	-2.0442	4	145433	135381	136585	139133	240798	236114	237042	237985	1.71048	2.10666e-05
EDQLQQDGVDEIGFS(0.825)S(0.175)R	Os01g0885200	0.824633	7.03e-17	125.04	3	-0.053123	1	15291	14996	14644	14977	16280	16411	17161	16617.3	1.10952	0.00730602
DNGFQVS(1)DEEQYLER	Os01g0884400	1	4.69e-19	128.1	2	-0.81523	1	0	0	0	0	0	0	0	0
SAAEGLPLRS(1)PR	Os01g0882300	1	2.77e-06	106.52	2	-0.070038	3	18976	19512	16818	18435.3	20312	21026	20719	20685.7	1.12207	0.0661409
DEEGS(1)GDDEGEEEEDDHDNTLCGTCGTNDGK	Os01g0887700	1	1.71e-133	258.4	4	-0.88247	8	102650	105020	94209	100626	104100	102030	97848	101326	1.00695	0.848778
S(1)VS(1)RPPGRR	Os01g0886900	1	0.00421631	91.549	2	0.75497	2	23546	23243	22441	23076.7	20722	21713	19761	20732	0.898397	0.0248624
S(1)VS(1)RPPGRR	Os01g0886900	1	0.00421631	91.549	2	0.75497	2	23546	23243	22441	23076.7	20722	21713	19761	20732	0.898397	0.0248624
AAAS(0.005)EEGS(0.998)S(0.998)NGGDMR	Os01g0888600	0.997677	0.00285528	62.891	2	3.8037	1	0	0	0	0	0	0	0	0
AAAS(0.005)EEGS(0.998)S(0.998)NGGDMR	Os01g0888600	0.997677	2.95e-07	108.66	2	3.8037	2	4247.6	4211.2	3651.3	4036.7	3195.5	2545	3091.4	2943.97	0.7293	0.0210613
AAS(0.991)QDGGIWEDS(0.009)LLSR	Os01g0896200	0.99121	7.28e-25	144.25	2	-0.051035	1	12025	11309	12527	11953.7	11582	12300	11116	11666	0.975935	0.591543
GGAAAAPPS(0.903)IS(0.092)S(0.005)R	Os01g0896200	0.902542	0.00157081	76.24	2	0.8881	1	25333	26338	24834	25501.7	25366	23753	24369	24496	0.960565	0.192784
S(0.966)VVS(0.971)S(0.044)Y(0.032)S(0.848)T(0.135)AT(0.003)ATTAAR	Os01g0896200	0.966214	0.000282372	86.455	2	-0.88936	2	16028	15972	15684	15894.7	14426	14662	14531	14539.7	0.914751	0.000407649
S(0.966)VVS(0.971)S(0.044)Y(0.032)S(0.848)T(0.135)AT(0.003)ATTAAR	Os01g0896200	0.971048	0.000282372	86.455	2	-0.88936	1	16028	15972	15684	15894.7	14426	14662	14531	14539.7	0.914751	0.000407649
SVVSS(0.002)YS(0.945)T(0.048)AT(0.005)ATTAAR	Os01g0896200	0.944902	1.44e-28	147.83	2	-1.2577	2	27196	27666	27391	27417.7	24148.4	24457.8	24296.9	24301	0.886328	4.06041e-05
VAT(1)PAAS(1)VAGR	Os01g0896200	1	1.94e-08	142.71	2	0.64429	2	40863	42178	39662	40901	31306	30499	31738	31181	0.762353	0.000217487
LNALNS(0.074)S(0.926)AGADDDDEEEDDE	RPL5B	0.925888	3.33e-39	171.87	2	-0.49503	3	42078	42275	40741	41698	31162	31754	32002	31639.3	0.758773	3.96065e-05
DDENVNS(1)QPFMR	rbcL	1	3.22e-09	180.61	2	-0.88251	2	90964	92018	89480	90820.7	88783	91971	90346	90366.7	0.995001	0.717955
QS(0.057)S(0.943)LES(1)PR	Os01g0892800	0.943245	0.00950748	81.771	2	0.32975	2	11053	10875	10982	10970	9558.4	9847.8	9319.4	9575.2	0.872853	0.00120788
QS(0.057)S(0.943)LES(1)PR	Os01g0892800	0.999997	0.02325	66.55	2	0.32975	1	11053	10875	10982	10970	9558.4	9847.8	9319.4	9575.2	0.872853	0.00120788
QS(0.177)S(0.823)MDPNRR	Os01g0892800	0.822629	0.00357347	81.625	2	-0.30428	1	8482.2	9376.3	8260.2	8706.23	7304.7	7848	7926.8	7693.17	0.883639	0.0570743
HES(0.013)QPS(0.987)DAEADSLVSEA	Os01g0896500	0.987111	7.18e-29	147.75	2	-1.2649	3	24453	25532	24650	24878.3	39555	38722	40918	39731.7	1.59704	2.32154e-05
GYLPHAVS(0.901)S(0.099)PR	Os01g0902300	0.90148	0.0126297	63.046	2	1.4232	1	57309	58330	52367	56002	58566	61666	59659	59963.7	1.07074	0.131881
GYLPHAVS(0.119)S(0.881)PR	Os01g0902300	0.881258	4.21e-05	98.368	3	-0.94691	2	7959.4	7493	7727.2	7726.53	7035.8	6561	7623.3	7073.37	0.915464	0.126696
IFLPTPPPRPHS(1)R	Os01g0902300	1	1.18e-09	115.91	3	0.15488	2	5962.1	6048.6	5726	5912.23	7547.5	7637	7643.3	7609.27	1.28704	0.000116808
RAS(0.999)EPPPAT(0.001)ANGGSAPYR	Os01g0902300	0.999011	1.2e-05	70.345	3	0.1952	2	19234	19875	19883	19664	21838	20151	20923	20970.7	1.06645	0.0676761
NSNVVGGMTHS(0.02)NS(0.962)MPT(0.017)LTAAK	Os01g0908500	0.962294	1.1e-25	138.71	3	0.082434	9	336970	337950	314930	329950	342520	331740	346610	340290	1.03134	0.304258
AQDQQET(0.226)S(0.774)AHALR	Os01g0916200	0.774075	0.00033903	83.877	2	-0.092451	1	8582.7	8022.8	8715.6	8440.37	9121.7	9489.5	10501	9704.07	1.14972	0.0477482
ELAMGS(0.994)QGGWGQS(0.006)K	Os01g0916200	0.993893	0.00670842	59.709	2	0.3111	1	0	0	0	0	0	0	0	0
S(0.027)DS(0.973)HNLK	Os01g0916200	0.973165	0.0155987	82.287	2	-0.036898	1	6912.8	7201.9	6708.9	6941.2	7839.9	7562.8	7363.7	7588.8	1.0933	0.0311962
FHHPELFNAMAS(0.814)S(0.186)R	Os01g0917400	0.814136	6.63e-21	136.63	3	-0.56382	2	10478	10287	10227	10330.7	12603	12030	11990	12207.7	1.18169	0.000703934
GSFIPS(1)PR	Os01g0917400	1	0.000276423	110.76	2	-0.38663	3	28244	28892	28335	28490.3	40134	38019	41338	39830.3	1.39803	0.00019528
LLQS(0.789)PS(0.207)AS(0.004)AYTS	Os01g0917400	0.789248	2.5e-09	128.36	2	0.064628	2	39013	41257	36128	38799.3	45355	46871	45344	45856.7	1.18189	0.0135918
LLQSPS(0.016)AS(0.975)AY(0.008)TS	Os01g0917400	0.974643	6.38e-06	109.72	2	-0.4795	2	58220	55948	53155	55774.3	53945	51962	56551	54152.7	0.970924	0.459347
LQS(0.999)PGAQQT(0.001)YGTSQQVDASAGNQGMLSPYR	Os01g0917400	0.999197	4.09e-106	226.65	3	1.798	16	217211	222814	201649	213891	227117	222596	219892	223202	1.04353	0.238886
LQSPGAQQT(0.015)Y(0.012)GT(0.035)S(0.098)QQVDAS(0.757)AGNQGMLS(0.068)PY(0.015)R	Os01g0917400	0.756757	6.54e-05	51.783	3	3.0598	1	0	0	0	0	0	0	0	0
LQS(0.578)PGAQQT(0.422)YGTSQQVDASAGNQGMLS(1)PYR	Os01g0917400	0.999985	1.69e-34	132.7	3	-0.60267	6	80296	79203	73580	77693	87034	86550	85615	86399.7	1.11207	0.017819
S(0.894)MPT(0.106)PDCVLSPVGLPLRPGEELCK	Os01g0917400	0.894208	1.65e-59	172.18	3	-0.99846	4	158810	157900	150480	155730	227370	223180	224630	225060	1.44519	3.31123e-05
S(0.007)S(0.077)S(0.916)YPVPQYALQR	Os01g0917400	0.915655	6.3e-14	183.06	2	-0.076939	1	46398	47755	43267	45806.7	60601	57301	60243	59381.7	1.29635	0.00161522
ESTYGS(1)K	Os01g0916200	0.999774	0.0252473	75.294	2	1.1165	1	23873	24648	21626	23382.3	27631	25162	26190	26327.7	1.12596	0.066877
LAAS(1)LFGK	Os01g0916200	1	0.0093972	81.972	2	0.46192	1	5632.8	5807.9	6194	5878.23	8695	8448.4	8290.2	8477.87	1.44225	0.000300697
S(0.199)QPS(0.241)GDS(0.801)LS(0.759)GEFGLK	Os01g0916200	0.800798	0.00184148	56.482	3	1.564	1	6712.7	6217.9	6394	6441.53	12389	10289	12369	11682.3	1.8136	0.000833497
SQPSGDS(0.005)LS(0.995)GEFGLK	Os01g0916200	0.995268	5.43e-21	155.63	2	1.1922	3	82841.7	82953.9	78316	81370.5	100025	96362	100508	98965	1.21623	0.00107028
AHPS(1)DER	Os01g0916800	1	0.00245519	105.81	2	2.2223	1	1337.6	1075.6	1338.4	1250.53	9735.5	9951.2	10156	9947.57	7.95466	9.44316e-06
AKS(1)IEGR	Os01g0916800	1	0.033669	41.283	3	-0.74533	1	5876.7	6044.9	5253	5724.87	9095.9	8152.6	8876.7	8708.4	1.52115	0.00149409
S(0.001)S(0.001)IVKDES(0.996)DPNS(0.003)ASK	Os01g0916800	0.995841	8.42e-05	80.975	3	-0.53832	2	55926	55142	49213	53427	72887	74310	72793	73330	1.37253	0.00148819
DESDPNS(0.003)AS(0.997)K	Os01g0916800	0.997184	0.000992502	91.307	2	2.3148	2	12828	14150	12908	13295.3	15587	14226	14707	14840	1.11618	0.0564615
GEDIERPT(0.029)DKS(0.971)LER	Os01g0916800	0.971455	0.000737456	69.422	3	0.12001	1	25325	23608	23615	24182.7	39563	39938	44893	41464.7	1.71464	0.000328856
GQS(1)LPPPPPLPASFVPQSVGNR	Os01g0916800	1	4.18e-19	128.85	3	0.39304	4	62146	61587	63244	62325.7	66577	66270	67987	66944.7	1.07411	0.00296581
GVT(0.001)QQGS(0.832)S(0.166)VPVDK	Os01g0916800	0.832398	0.00145891	59.513	3	-2.5419	1	11344	11392	11328	11354.7	13761	13375	13480	13538.7	1.19234	3.46191e-05
HAEPS(1)IDR	Os01g0916800	1	0.00179695	78.939	3	-0.5092	1	1159.6	1037.3	1099.5	1098.8	1979.9	1866.3	1704.5	1850.23	1.68387	0.000656453
IVPGNQS(1)ADPLTAK	Os01g0916800	0.999996	1.91e-06	93.754	3	0.091119	2	37587	36576	33377	35846.7	55636	54436	56086	55386	1.54508	0.000296565
QLEDNS(0.961)DNS(0.031)S(0.008)IAISR	Os01g0916800	0.960773	8.28e-16	126.25	2	0.83431	1	21228	19624	20453	20435	19365	20469	21694	20509.3	1.00364	0.942322
S(0.013)AS(0.985)EEQILS(0.003)RPEK	Os01g0916800	0.984723	6.34e-14	183.81	2	1.7833	4	120750	120900	115210	118953	191960	187290	187170	188807	1.58723	1.34099e-05
STLLATHTGGAANS(0.996)S(0.004)GESTDLIDSNMK	Os01g0916800	0.995861	5.75e-64	173.68	3	2.0096	3	57762	57409	56444	57205	73682	71386	74376	73148	1.2787	6.5501e-05
WHLEDNAAS(1)LQDDGK	Os01g0916800	1	0.000240342	70.335	3	-0.771	1	0	0	0	0	0	0	0	0
MPS(1)LIFGHMK	Os01g0925700	1	0.00287743	60.49	3	-0.52557	1	1766.7	1532.2	1503.3	1600.73	2392.4	2138.2	2228.7	2253.1	1.40754	0.00477827
SYLNS(0.999)PKK	Os01g0925700	0.999142	0.00322816	103.55	3	0.15645	3	81614	86563	74896	81024.3	94977	90583	92447	92669	1.14372	0.0372021
S(1)GPEPDAR	Os01g0921200	1	0.000435784	86.262	2	0.44554	2	6949.3	7719.4	7180.8	7283.17	7994.6	7965.9	8059.8	8006.77	1.09935	0.0375572
VAFPHHEFAQIDDGDGGGS(1)PAQDGAEPPLLHR	Os01g0924933	1	1.68e-34	131.2	3	0.25078	2	41657	37046	36989	38564	44743	42653	45037	44144.3	1.1447	0.0336131
VQLS(1)LEDREDHDVDAK	Os01g0923600	1	3.28e-29	146.39	3	0.53231	2	92430	92470	87159	90686.3	96225	94878	95121	95408	1.05207	0.0639104
VS(0.062)S(0.938)IIDSPVAR	Os01g0923600	0.937803	3.02e-19	211.84	2	0.46502	1	16037	15524	14600	15387	12948	12942	12602	12830.7	0.833864	0.00333325
S(1)PELGAGAVYGSSSQGYVPEPSR	Os01g0934300	1	3.47e-35	146.63	3	0.50239	1	16567	16475	15127	16056.3	14863	15362	15276	15167	0.944612	0.145325
ETPVILT(0.003)ES(0.996)PPPPT(0.001)DTSSITVESLHPFEQNLASLK	Os01g0936800	0.996146	8.46e-78	175.28	4	1.2317	2	117250	122860	113140	117750	132970	125650	130400	129673	1.10126	0.0291652
EVHS(1)PLEEDPVVIPAPPYPVK	Os01g0936800	1	8.94e-11	110.9	3	0.40557	2	25627	26979	23749	25451.7	29278	28859	29018	29051.7	1.14144	0.0230639
EVPAPVS(1)PVK	Os01g0936800	1	4.16e-06	137.01	3	0.1668	10	331310	341990	305580	326293	369310	353340	372260	364970	1.11853	0.0387226
EVPVHIS(1)PVR	Os01g0936800	1	0.00125817	90.05	2	3.1515	5	99242	99025	96759	98342	97773	95562	99688	97674.3	0.993211	0.66259
DS(0.002)NDLADS(0.86)MT(0.138)MR	Os01g0935500	0.860025	0.00135058	78.615	2	0.87235	1	35965	36451	32533	34983	38750	36951	38810	38170.3	1.09111	0.0883354
MAVITT(0.001)S(0.004)DDYDS(0.995)PLAVR	Os01g0935500	0.995347	3.61e-17	129.32	3	0.47165	3	49880	50435	47287	49200.7	51290	50614	52501	51468.3	1.04609	0.115206
SLQSSYEQES(1)PNVSR	Os01g0935500	1	1.47e-200	327.1	2	0.1055	3	72025	71648	62683	68785.3	65595	63089	66516	65066.7	0.945938	0.326348
SLQSSYEQES(0.003)PNVS(0.997)R	Os01g0935500	0.99715	2.42e-23	197.7	2	-1.422	1	15476	15780	14171	15142.3	19805	19005	18166	18992	1.25423	0.00540595
IWQMTPDTGSMS(0.003)S(0.05)LS(0.945)LEPS(0.002)NTATPSSGSR	Os01g0960400	0.944662	6.97e-23	115.93	3	-1.4473	1	13909	14620	14578	14369	17116	16058	17073	16749	1.16563	0.0043908
LAPEPESEGIAPGHVS(0.865)T(0.135)VIK	Os01g0960400	0.864504	1.07e-24	136.34	3	-0.27803	2	47677	48299	42115	46030.3	41357	41498	39939	40931.3	0.889225	0.0632624
MMVS(0.008)S(0.035)S(0.164)S(0.793)GVGNDDHHHYNMSSSDVSGSNLLSGVVPSINPR	Os01g0960400	0.793316	2.45e-58	139.44	4	0.11364	2	44891	46252	41497	44213.3	34823	34311	35401	34845	0.788111	0.00212271
AFS(0.998)DVVLY(0.002)AVPPK	Os01g0952300	0.99774	1.67e-05	89.541	3	-1.5688	1	19049	20620	18073	19247.3	22324	21958	21738	22006.7	1.14336	0.025746
FFS(0.005)AS(0.989)VPGS(0.005)R	Os05g0384800	0.989446	0.00100008	91.215	2	-1.1353	2	10434	10466	9776.4	10225.5	8488.8	8966.9	8369	8608.23	0.841843	0.00491548
LRS(1)PFGS(1)PPK	Os05g0384800	1	0.0162204	46.408	3	-0.17956	2	18247	15996	15098	16447	14154	14460	15203	14605.7	0.888044	0.124969
LRS(1)PFGS(1)PPK	Os05g0384800	1	0.0162204	46.408	3	-0.17956	2	18247	15996	15098	16447	14154	14460	15203	14605.7	0.888044	0.124969
LS(0.23)S(0.77)MES(1)FK	Os01g0952300	0.769935	0.000735069	106.88	2	-1.2303	2	227610	230699	203152	220487	230883	217467	225067	224472	1.01808	0.684149
LS(0.23)S(0.77)MES(1)FK	Os01g0952300	0.999982	0.00740215	80.755	2	-1.2303	1	178580	181370	157840	172597	179810	168280	173460	173850	1.00726	0.86374
SDIISSGAT(0.002)S(0.998)PR	Os01g0952300	0.998338	5.86e-09	167.11	2	-0.53638	2	60232	56273	59087	58530.7	54891	57984	54878	55917.7	0.955357	0.170084
S(1)FNPVFGS(0.237)S(0.763)K	Os01g0952300	0.99955	0.012233	63.181	2	0.2225	1	65177	62546	61013	62912	68502	67584	69534	68540	1.08946	0.0147592
SFNPVFGS(0.075)S(0.925)K	Os01g0952300	0.925403	1.55e-05	127.17	2	1.3636	2	113235	110941	106671	110282	117099	118433	120346	118626	1.07566	0.0190282
YT(0.009)S(0.991)IANR	Os01g0963400	0.991374	0.0266001	74.486	2	1.0466	1	22116	21176	20497	21263	21576	22190	22442	22069.3	1.03792	0.206357
S(0.221)RS(0.784)VHCS(0.549)S(0.445)PQIR	Os02g0100800	0.784411	0.00205902	62.469	3	1.3137	2	13071.5	12644.5	11687.7	12467.9	13043.7	13739.9	12899.6	13227.7	1.06094	0.194532
NQNGAIAEAIHT(1)WKS(1)NFDK	Os01g0977600	1	0.0114672	42.322	3	2.7355	1	11554	10803	10838	11065	11637	11066	11297	11333.3	1.02425	0.409152
ATDDHDDQVDES(1)HDGH	Os02g0104500	1	8.49e-26	144.3	3	-2.5187	2	12665	12110	11880	12218.3	13736	13540	14454	13910	1.13845	0.00912604
DKPAT(0.999)PDS(0.999)PAPPPPAY(0.001)YFK	Os02g0104500	0.999375	4.22e-06	85.945	3	-0.25009	8	481500	501370	431890	471587	318040	302290	319540	313290	0.664332	0.0010534
GS(0.977)S(0.023)ELLDAVVK	Os02g0104500	0.976758	2.09e-06	110.92	3	0.11501	1	6206.3	6095.6	5583.2	5961.7	5602.5	6331.5	6209.2	6047.73	1.01443	0.794212
GS(0.114)S(0.886)ELLDAVVK	Os02g0104500	0.886356	9.72e-07	111.79	3	0.19679	1	6809.3	6722.5	6146.8	6559.53	5150.1	4967.2	4711	4942.77	0.753524	0.00238689
NKPDDNAAAAS(0.037)AAS(0.963)AGAVNYK	Os02g0104500	0.96329	1.73e-13	117.82	3	0.49381	3	47474	47509	40293	45092	35511	35268	35782	35520.3	0.78773	0.0127582
SGSGGGGGS(0.011)S(0.167)S(0.822)AGGNGGEEAK	Os02g0104500	0.822441	3.88e-10	107.07	3	-1.5809	1	6206.3	6404.5	5392.5	6001.1	4751.9	4800.3	4882.3	4811.5	0.80177	0.0150708
S(0.999)PDQQT(0.276)MPS(0.724)PLMPGK	Os02g0105100	0.999421	2.82e-20	175.51	2	-1.1543	6	158463	159538	149295	155765	205724	203719	207567	205670	1.32038	0.000215467
SPDQQT(0.017)MPS(0.983)PLMPGK	Os02g0105100	0.983412	5.31e-16	127.22	2	3.6764	2	47602	48170	45174	46982	54897	56042	55972	55637	1.18422	0.00124257
YPS(0.991)MDNIT(0.004)T(0.004)PNNGSGLSSGSNSSSFSR	Os02g0105100	0.990592	6.8e-27	124.37	3	0.3164	7	73709	77875	71896	74493.3	91305	86087	90805	89399	1.20009	0.00375179
AS(1)PKEPLR	Os02g0114033	1	0.0252856	45.126	3	-0.92537	1	5366.8	5527.3	4640.2	5178.1	4674.2	4687.5	4784.3	4715.33	0.91063	0.171477
S(0.997)LPAES(0.003)GSADAEQAK	Os02g0114033	0.996896	9.1e-30	152.47	3	0.82444	3	76780	78465	72431	75892	77144	74898	75139	75727	0.997826	0.950448
RQQS(1)EHLQQAEK	Os02g0114033	1	3.85e-10	157.07	3	0.42933	4	62447	62008	60184	61546.3	61023	61826	60839	61229.3	0.994849	0.702827
YHGPLFDFPS(0.983)FT(0.017)R	Os02g0114033	0.982618	3.43e-07	110.38	2	-0.60959	2	22545	23583	22177	22768.3	22468	21816	22388	22224	0.976093	0.309349
GFS(0.79)PS(0.15)T(0.06)VQQPGYK	Os02g0105100	0.789986	1.36e-06	103.97	2	-0.69127	1	0	0	0	0	0	0	0	0
S(1)NLVSHR	Os02g0110600	0.999978	0.0136695	85.764	2	1.5071	1	9685.5	9138.4	9739.8	9521.23	7532.4	7697.5	7996.6	7742.17	0.813147	0.00153025
RNGYS(1)PER	Os02g0122800	1	0.000164061	109.88	2	-0.14187	19	135880	142070	126690	134880	139980	136860	139960	138933	1.03005	0.420394
DRS(1)PDRR	Os02g0122800	1	0.0212631	50.372	3	0.88305	1	3723.1	3753.8	3705.5	3727.47	3361.6	3314.3	3553.7	3409.87	0.914795	0.0143736
REAS(1)PGYDRPR	Os02g0122800	1	1.23e-07	160.72	2	-0.68158	29	221180	218810	207210	215733	205620	209800	209720	208380	0.965915	0.181759
GS(1)PDYGR	Os02g0122800	1	0.000341974	122.74	2	0.0092493	16	98050	97745	91340	95711.7	97129	97145	98786	97686.7	1.02063	0.428937
GAS(1)PQGGNK	Os02g0122800	1	6.99e-05	114.89	2	0.12311	3	11056	11458	9787.2	10767.1	11195	10593	10363	10717	0.99535	0.95832
GDERGS(1)PPNNYDR	Os02g0122800	1	9.94e-14	171.51	2	-0.55513	47	329040	332740	313630	325137	318990	311790	312040	314273	0.966588	0.16094
GGDRGS(1)PDYHR	Os02g0122800	0.999999	2.22e-09	128.46	3	1.2114	34	114650	113980	113560	114063	121500	120890	128860	123750	1.08492	0.0172339
S(1)PNNTRPTK	Os02g0122800	1	0.000196956	112.11	2	-0.75465	21	174450	182680	158950	172027	167920	158590	165910	164140	0.954154	0.363401
S(1)AS(1)PYGR	Os02g0122800	0.999999	3.92e-05	115.49	1	-0.38183	3	47594.7	50722.8	43141.7	47153.1	44741.6	40543.2	41874.4	42386.4	0.898911	0.129854
S(1)AS(1)PYGR	Os02g0122800	0.999963	3.92e-05	112.11	1	-0.38183	5	62352	66243	57863	62152.7	67514	59967	63186	63555.7	1.02257	0.685497
TNKEEETQAS(1)PEENGAGQTQASR	Os02g0109501	0.999554	1.57e-51	175.23	3	0.35085	5	36165	38632	33644	36147	37333	36121	36425	36626.3	1.01326	0.739425
VT(0.017)S(0.983)NLIFR	Os02g0128500	0.983475	0.00105389	125.7	2	-1.8526	3	47854	47661	44572	46695.7	46649	44672	45203	45508	0.974566	0.390668
ALETHS(0.031)DS(0.969)PNLHVNQDK	Os02g0131100	0.968985	3.95e-24	136.46	3	1.5083	3	138840	145600	125700	136713	112410	108270	110450	110377	0.807358	0.00893599
ET(0.056)CS(0.939)EEIS(0.005)DEQAPEITEPVSHTDR	Os02g0131100	0.938957	6.99e-18	121.96	3	-0.74996	2	25029	27055	25236	25773.3	24686	25001	25948	25211.7	0.978207	0.495077
FVEIT(0.005)KPEFS(0.999)T(0.999)DEEHS(0.997)PK	Os02g0131100	0.998735	5.06e-24	135.73	3	-0.16457	8	473293	482259	426010	460521	420478	420725	420798	420667	0.91346	0.0822863
FVEIT(0.005)KPEFS(0.998)T(0.998)DEEHS(1)PK	Os02g0131100	0.999988	1.19e-05	83.606	4	-0.35767	8	437120	453150	399340	429870	387690	387700	392460	389283	0.905584	0.0609604
GLNVVS(1)PK	Os02g0131100	1	8.55e-05	112.75	2	-0.45967	11	214370	209610	196080	206687	191510	186460	186360	188110	0.910122	0.0296236
HNILS(0.181)GVGS(0.819)K	Os02g0131100	0.819066	0.00468244	56.29	3	-0.95651	1	15791	15957	14331	15359.7	13894	13357	14309	13853.3	0.901929	0.060868
KES(0.993)MIS(0.006)NNEVS(0.001)NFEK	Os02g0131100	0.993212	4.01e-17	131.54	3	0.21645	5	252900	250480	229450	244277	232170	231570	231210	231650	0.94831	0.167767
LEDS(1)NRQEEQETAAQK	Os02g0131100	0.999983	1.4e-29	159.26	3	-1.1883	1	49333	49046	43880	47419.7	68641	65964	66806	67137	1.4158	0.000939267
LPNEADSVQS(1)PPCTEQEESIESSYVEVR	Os02g0131100	0.999966	1.92e-91	221.77	3	0.34254	3	38125	37463	35829	37139	33892	33844	34371	34035.7	0.91644	0.0104699
GILGS(1)HNAR	Os02g0131700	1	1.84e-05	131.52	3	0.33218	14	77736	79735	75122	77531	101010	98194	100940	100048	1.29043	0.000201535
GS(0.978)GRPS(0.014)NGY(0.008)QR	Os02g0131700	0.978003	0.0434041	43.184	3	2.5258	1	5452.6	5849.8	5151.2	5484.53	7911.3	7874	8487.8	8091.03	1.47525	0.000903796
T(0.004)YAS(0.996)ILR	Os02g0131700	0.996444	0.0348694	69.598	2	0.36063	1	12571	13114	11497	12394	19653	19480	19162	19431.7	1.56783	0.000334985
EY(1)IKS(1)IK	Os02g0134000	1	0.0438075	47.261	2	0.55761	2	87463	85432	80700	84531.7	130010	129260	129000	129423	1.53106	5.89656e-05
KDS(0.993)ET(0.007)EVEKEQEETTK	Os02g0131100	0.993279	2.57e-07	104.06	3	-0.73616	3	68102	85721	60031	71284.7	38699	30472	37984	35718.3	0.501066	0.00610425
QDDVDQDFS(1)IHHQVEDEK	Os02g0131100	1	1.18e-11	117.4	3	-0.56386	2	77816	79322	74412	77183.3	60504	60445	62537	61162	0.792425	0.00045314
TSEDNLDVS(0.148)S(0.852)VVT(0.957)ES(0.043)EGENINK	Os02g0131100	0.852099	1.08e-25	133.95	3	0.055988	3	32302	32798	30603	31901	28266	28708	28439	28471	0.89248	0.00620132
GTHEFS(0.951)S(0.049)ELDGDK	Os02g0138200	0.950979	0.000166584	86.756	2	-4.0224	2	0	0	0	0	0	0	0	0
DIEVMEAKS(0.977)PEDIY(0.023)K	Os02g0146700	0.976635	1.9e-05	92.474	3	1.5402	2	67654	70436	60667	66252.3	66742	62349	65767	64952.7	0.980383	0.729
GAS(0.002)S(0.016)S(0.981)LDSAR	Os02g0146700	0.981346	4.15e-11	202.96	2	1.3446	2	43258	42865	40656	42259.7	40624	38956	39746	39775.3	0.941213	0.0572395
QFS(1)FIIAR	Os02g0146700	1	0.0447647	60.064	2	0.11654	2	52381	52032	48252	50888.3	51744	47386	50142	49757.3	0.977775	0.574986
ESLGNVPAS(0.97)PS(0.029)FS(0.001)AWNAAPVSQGNER	Os02g0152700	0.969712	9.75e-18	112.65	3	-0.029969	4	145720	148760	137070	143850	148980	144080	146670	146577	1.01895	0.505654
DKES(0.001)WGNVPAS(0.988)PS(0.011)DS(0.001)AWNAAPVSQGNESSDAK	Os02g0152700	0.987841	5.07e-40	137.47	4	-0.84871	4	166890	168770	151300	162320	120330	109800	114710	114947	0.708149	0.00139032
QS(0.001)DS(0.999)WDGWK	Os02g0152700	0.998956	0.000115231	103.44	2	1.281	1	89107	91515	79846	86822.7	73807	71955	79424	75062	0.864544	0.0474463
GYNGVVS(0.003)LS(0.003)GAAS(0.989)PGPS(0.006)AASMPLFLGSR	Os02g0158500	0.988528	6.79e-11	86.697	3	-2.7127	1	49971	49478	44578	48009	51941	54694	56346	54327	1.1316	0.0462166
LLVVHPAS(1)K	Os02g0158500	1	0.00483899	58.676	3	0.74894	1	2733.5	2989.3	2479.8	2734.2	4688.3	4494.8	4807.1	4663.4	1.70558	0.000730367
S(0.98)S(0.019)MAT(0.001)SAHR	Os02g0167000	0.9803	0.00190335	89.827	2	-0.17803	1	6347.6	6386.3	5529.2	6087.7	8436.9	8753.8	8698.3	8629.67	1.41756	0.00192171
VRPAAPS(1)DGDDEEGGGEVS(1)PEPFELFK	Os02g0175301	1	2.05e-07	78.22	3	1.7553	2	15378	15464	15759	15533.7	15042	14680	15139	14953.7	0.962662	0.0332956
VRPAAPS(1)DGDDEEGGGEVS(1)PEPFELFK	Os02g0175301	1	2.25e-28	133.56	3	1.7553	3	40569	42642	43948	42386.3	43488	43556	44591	43878.3	1.0352	0.228553
NQS(1)GEICIR	4CL3	1	0.000436573	99.215	2	-2.2822	3	65992	67195	61618	64935	75284	69722	73178	72728	1.12001	0.0305184
VFFT(0.014)DS(0.986)IPK	4CL3	0.986027	0.00936544	51.092	3	-0.011786	1	0	0	0	0	0	0	0	0
AGGS(0.808)Y(0.192)NGR	Os02g0167500	0.807915	0.0347134	64.485	2	2.0564	1	11881	12088	11115	11694.7	14641	15197	14554	14797.3	1.26531	0.00123518
DGFYDDNS(1)FGR	Os02g0167500	0.999997	0.000907994	88.83	2	-1.5909	1	46278	48005	48160	47481	63326	63196	61170	62564	1.31766	8.45201e-05
DLCES(1)EHER	Os02g0167500	1	0.0152182	69.672	2	-0.29991	1	11004	10646	10284	10644.7	14395	13271	13912	13859.3	1.302	0.000998038
DYDRYS(1)YDSDYEK	Os02g0167500	0.9999	2.52e-14	147.83	3	-0.79868	8	343376	366848	303944	338056	319731	286498	303986	303405	0.897499	0.170305
YS(0.004)YDS(0.996)DYEK	Os02g0167500	0.995976	1.43e-13	184.71	2	-0.063057	10	601640	630330	525560	585843	505270	468000	489720	487663	0.832413	0.037147
DRS(1)PYMQHSR	Os02g0167500	0.999941	0.000349252	88.087	3	0.090219	3	7228.5	7576.6	6431.4	7078.83	5132.7	4841.2	4778	4917.3	0.694648	0.00246881
SPYMQHS(1)R	Os02g0167500	0.99999	0.00563399	63.073	3	-0.16402	1	2825.6	2934.3	3052.5	2937.47	3535.4	3238.7	3334.9	3369.67	1.14713	0.0158193
EDS(1)REDS(1)YER	Os02g0167500	0.999993	2.54e-05	110.74	2	-0.41109	5	25438.5	25325.2	23079.2	24614.3	30173.1	27772.5	27756.1	28567.2	1.16059	0.0240239
EDSREDS(1)YER	Os02g0167500	0.999997	7.15e-05	168.71	2	-0.44042	12	57440	58225	51612	55759	57973	56191	56411	56858.3	1.01972	0.624229
NLYGSSSSLGS(1)DNDGLDPTGEYPR	Os02g0167500	0.999637	4.25e-14	107.56	3	-0.82255	2	11148	11220	11987	11451.7	12574	12560	13116	12750	1.11338	0.0167094
RGLS(1)HER	Os02g0167500	1	0.0102315	67.704	3	0.10143	4	5909.1	5980.5	5296.1	5728.57	5411.4	6045.4	5809.8	5755.53	1.00471	0.923931
DKDVSAS(0.004)S(0.996)PAK	Os02g0181800	0.996406	1.32e-05	105.19	3	0.45387	1	13585	14096	10896	12859	12215	11203	11335	11584.3	0.900874	0.308707
LQPHTTDFLDIS(1)NPK	Os04g0577000	0.999821	2.45e-07	95.954	3	2.119	2	38956	38285	36624	37955	42571	43560	43330	43153.7	1.13697	0.00281117
ASGS(0.091)S(0.884)GALS(0.02)S(0.005)LTSSTPLTR	Os02g0179300	0.884196	4.14e-63	240.53	2	0.251	1	14794	15699	14682	15058.3	41905	40294	41244	41147.7	2.73255	1.95216e-06
IS(0.021)PES(0.979)PCATR	Os02g0182600	0.978898	1.48e-05	147.19	2	0.54062	2	57327	53407	52965	54566.3	45418	48505	44332	46085	0.844568	0.0100668
DNEGS(0.83)T(0.17)PPPPPPPPV	Os02g0176700	0.830241	0.00116767	58.159	3	0.042129	1	12761	12590	12382	12577.7	14338	14392	14945	14558.3	1.15747	0.00076939
PVGVQAPEAS(1)PGR	Os02g0176700	1	2.56e-15	189.99	3	-0.71745	7	143160	139460	122610	135077	120620	122130	122090	121613	0.900328	0.0993197
QAALVLNAS(1)R	ACA5	1	0.00544203	76.682	2	-0.089846	1	25136	23979	23122	24079	23197	22017	23297	22837	0.94842	0.156311
GEDAGDPSVAYGDSTT(0.001)GS(0.97)S(0.029)PK	SPS2	0.969838	1.73e-137	284.72	2	-0.099558	1	32110	33409	28334	31284.3	19312	18805	19054	19057	0.609155	0.000603133
GEDAGDPSVAYGDSTTGS(0.053)S(0.947)PK	SPS2	0.947338	5.46e-51	174.76	3	0.24039	3	28211	28558	25902	27557	21954	20605	20643	21067.3	0.7645	0.00194853
GHFS(1)PAR	SPS2	1	0.000341562	117.39	2	0.55065	2	6428.7	6458.4	6085.5	6324.2	9884.2	9948.8	9606.4	9813.13	1.55168	3.65002e-05
T(0.001)DT(0.001)NADMS(0.998)EDLFEGEK	SPS2	0.998477	7.62e-05	73.294	3	-0.65524	2	48537	45704	45777	46672.7	45907	44760	46862	45843	0.982224	0.498377
IHQS(0.996)PDES(0.004)RENDEPK	Os02g0192400	0.995999	4.43e-21	144.17	3	-0.30274	6	36703	33783	33803	34763	23741	26178	23977	24632	0.708569	0.00114771
QT(0.164)FS(0.951)S(0.951)DS(0.933)EEEIT(0.002)NQK	Os02g0186700	0.950605	0.00039936	61.127	3	-1.0328	4	95150	94942	90098	93396.7	94564	95059	92289	93970.7	1.00615	0.766672
QT(0.164)FS(0.951)S(0.951)DS(0.933)EEEIT(0.002)NQK	Os02g0186700	0.950605	0.00039936	61.127	3	-1.0328	4	95150	94942	90098	93396.7	94564	95059	92289	93970.7	1.00615	0.766672
QT(0.164)FS(0.951)S(0.951)DS(0.933)EEEIT(0.002)NQK	Os02g0186700	0.932703	0.00039936	61.127	3	-1.0328	4	95150	94942	90098	93396.7	94564	95059	92289	93970.7	1.00615	0.766672
IVS(0.002)HQS(0.205)S(0.786)DS(0.007)GK	Os02g0198300	0.786482	0.000114665	90.156	3	0.13078	1	2798.7	3138.3	2352.2	2763.07	5436.7	4663.8	5361.8	5154.1	1.86535	0.00294041
S(0.828)LGT(0.165)HIS(0.007)K	Os02g0198300	0.82752	0.00786593	57.347	3	-0.81977	1	3438.6	3788.3	3420.3	3549.07	7596	6513.4	7690.1	7266.5	2.04744	0.000341821
SANLLQS(1)PGSSNLAMNGNK	Os02g0202250	0.999794	2.57e-61	233.09	2	1.8807	6	176360	180670	168700	175243	172460	177640	184300	178133	1.01649	0.586958
SANLLQS(0.022)PGS(0.989)S(0.989)NLAMNGNK	Os02g0202250	0.988745	5.81e-06	75.548	3	-0.35643	3	31546	29043	30210	30266.3	31887	33222	36452	33853.7	1.11853	0.0742215
SANLLQS(0.022)PGS(0.989)S(0.989)NLAMNGNK	Os02g0202250	0.988745	5.81e-06	75.548	3	-0.35643	2	31546	29043	30210	30266.3	31887	33222	36452	33853.7	1.11853	0.0742215
S(0.898)LT(0.102)APILR	Os02g0202250	0.89826	0.00123899	102.62	2	-0.0042812	1	9882.2	9848.9	9255.2	9662.1	9785.8	9149.1	10339	9757.97	1.00992	0.836728
PTPIIAVDEPS(1)KGLR	Os02g0201000	1	1.8e-21	152.89	3	0.36132	3	148040	149930	125470	141147	113760	115860	116490	115370	0.817377	0.026465
VKS(0.986)EHGY(0.014)PVSK	Os02g0203500	0.985786	0.00212631	60.474	4	-0.35548	1	8317.3	8905	8365	8529.1	10776	11462	10784	11007.3	1.29056	0.00104033
EGMES(1)DEEIGR	Os02g0203000	1	3.69e-34	177.04	2	0.14143	9	200510	193020	189030	194187	180440	175230	182450	179373	0.923716	0.0197246
GRS(1)PADKEHK	Os02g0203000	1	0.00138058	71.548	4	-0.67041	3	16061	16087	14014	15387.3	13641	12972	12999	13204	0.858108	0.0357596
GLVS(0.079)Y(0.007)GDGS(0.93)PDS(0.985)AGK	Os02g0204300	0.929601	7.24e-16	124.81	2	-0.75363	2	87742	88277	80789	85602.7	69226	66808	68484	68172.7	0.796385	0.00173345
GLVS(0.079)Y(0.007)GDGS(0.93)PDS(0.985)AGK	Os02g0204300	0.984919	2.77e-20	175.15	2	-0.75363	3	116420	116639	107162	113407	97327	94213	96087	95875.7	0.845412	0.00477209
S(1)PS(0.991)PDHS(0.009)FR	Os02g0204300	0.999902	3.34e-08	121.56	2	-1.0159	2	42325	42827	41216	42122.7	41878	43399	43806	43027.7	1.02148	0.299411
S(1)PS(0.991)PDHS(0.009)FR	Os02g0204300	0.990898	0.00958152	72.096	2	-1.0159	1	29357	29813	28765	29311.7	29414	30429	30887	30243.3	1.03178	0.154394
QYRS(0.947)PS(0.068)PDHS(0.986)FR	Os02g0204300	0.985623	3.34e-08	121.56	2	0.67871	1	12968	13014	12450	12810.7	12464	12970	12919	12784.3	0.997944	0.920745
S(0.995)PLAS(0.011)LS(0.994)PK	Os02g0204300	0.995212	0.000641563	84.365	3	-0.67444	1	5803.1	6655.2	5701.9	6053.4	5334.9	5332.9	5461.5	5376.43	0.888168	0.0786611
S(0.995)PLAS(0.011)LS(0.994)PK	Os02g0204300	0.994143	0.000641563	84.365	3	-0.67444	1	5803.1	6655.2	5701.9	6053.4	5334.9	5332.9	5461.5	5376.43	0.888168	0.0786611
ALAS(0.008)VS(0.992)R	Os02g0210900	0.992033	0.022684	76.825	2	0.37026	1	12773	13162	12904	12946.3	8023.5	8608.9	9074.5	8568.97	0.661884	0.000353429
GGGDDAEAS(0.003)EQPQPQPQPPLS(0.997)PR	Os02g0197300	0.997082	2.64e-07	78.921	3	1.3863	2	24963	25333	23876	24724	24436	24951	25683	25023.3	1.01211	0.624333
AT(0.025)S(0.975)GIQEAAPNTDSR	Os02g0208900	0.97461	4.58e-16	129.65	2	-0.28625	3	73442	73175	68235	71617.3	93894	92214	95115	93741	1.30891	0.000456397
EDRS(0.934)GKT(0.264)T(0.802)PVQR	Os02g0208900	0.934287	0.0399406	52.576	2	0.24548	1	3209	3453.3	3130.6	3264.3	6088.4	6249.7	6554.3	6297.47	1.92919	5.5941e-05
ETDGS(0.003)S(0.997)PVVRPVR	Os02g0208900	0.997091	1.69e-13	173.28	2	-0.070484	10	269520	271400	253530	264817	280790	276350	278650	278597	1.05204	0.0817565
EWDAHRNS(1)FPDSSNADK	Os02g0208900	0.999931	1.57e-05	96.591	3	-0.18604	4	76551	76207	71958	74905.3	134920	123700	132400	130340	1.74006	7.43668e-05
RPSEPQRPDNGS(1)PNYQK	Os02g0208900	1	9.14e-30	153.21	4	-0.79044	16	426940	441830	389450	419407	537090	509480	534260	526943	1.2564	0.00511702
RS(1)DGNWGGSR	Os02g0208900	1	0.000315275	97.749	2	2.0833	2	18969	18297	17986	18417.3	14925	14036	15378	14779.7	0.802487	0.00209364
SDGNWGGS(1)R	Os02g0208900	0.999999	0.00159017	67.061	2	2.8565	2	38646	37583	37423	37884	62450	61345	62489	62094.7	1.63907	1.91881e-06
S(1)PPYNESYSDR	Os02g0208900	0.999989	1.77e-08	132.9	2	-0.61893	11	197463	202254	188676	196131	273733	254495	268058	265429	1.35332	0.000526161
S(1)PGYEHNDYK	Os02g0208900	1	2.58e-29	149.36	2	-0.65918	27	497167	527058	444471	489565	591576	539475	574899	568650	1.16154	0.0563769
SPGYEHNDYKKS(1)PR	Os02g0208900	0.999874	0.00115975	63.184	4	-0.67907	2	29105.9	31484	26192.5	28927.5	29004	23148.1	27601	26584.4	0.919001	0.376415
T(0.002)S(0.002)T(0.007)AS(0.159)S(0.83)IGSSEGTSEQIK	Os02g0208900	0.830302	4.4e-08	107.18	3	0.53116	2	49580	52305	48049	49978	49777	47324	48487	48529.3	0.971014	0.370074
AQIIRS(1)PR	Os02g0221100	1	0.0269621	44.309	3	0.10742	1	1851.3	1736.7	1575.3	1721.1	1869.1	1668.9	1738.6	1758.87	1.02194	0.711803
DDEEYAS(1)DGAGGDYEDNVHSPLLSR	Os02g0229400	1	4.83e-138	245.78	3	-0.59596	21	387542	394970	362640	381717	392726	389250	385546	389174	1.01953	0.491706
VDQWDEENLHRDDEEYASDGAGGDYEDNVHS(1)PLLSR	Os02g0229400	0.999681	4.83e-138	245.78	4	0.27502	19	340020	350440	318020	336160	377960	371610	374060	374543	1.11418	0.0200824
VDQWDEENLHRDDEEYAS(1)DGAGGDYEDNVHS(0.001)PLLS(0.999)R	Os02g0229400	0.998938	2.29e-66	164.34	4	-1.8215	5	69795	69287	65925	68335.7	62587	63471	63531	63196.3	0.924793	0.0137429
DQIT(0.003)LYGPEEGQS(0.997)WIAR	Os02g0229400	0.99721	9.39e-17	132.13	2	-1.4509	1	12517	12312	12728	12519	10759	11029	11186	10991.3	0.877972	0.000940734
GPS(1)ILGSVLS(0.009)LT(0.708)S(0.283)R	Os02g0229400	0.999976	4.7e-12	115.91	3	4.2457	5	11504	11047	11521	11357.3	12524	13194	12336	12684.7	1.11687	0.0109292
GPSILGS(0.998)VLS(0.002)LTSR	Os02g0229400	0.998278	1.11e-67	259.27	3	-2.0022	6	18926.3	17946.5	18170	18347.6	22233.1	23082.9	21315.3	22210.4	1.21054	0.00244404
GPSILGSVLS(0.757)LT(0.121)S(0.121)R	Os02g0229400	0.757338	1.11e-67	259.27	3	-0.87484	2	1960.7	2436.4	2222.9	2206.67	2942.2	3108.6	2970.8	3007.2	1.36278	0.00862842
GPS(0.355)ILGS(0.266)VLS(0.366)LT(0.058)S(0.956)R	Os02g0229400	0.956161	4.62e-20	137.93	2	0.69388	3	43536	45374	41305	43405	47972	46808	45754	46844.7	1.07925	0.0650612
GS(1)ALS(1)MR	Os02g0229400	1	0.0109865	90.601	2	-0.35611	2	10887.9	10447.1	10830.5	10721.8	8700.2	8681.5	8439.9	8607.2	0.802773	0.000173894
GS(1)ALS(1)MR	Os02g0229400	1	0.007678	95.815	2	-0.35611	3	26433	26811.2	25300.7	26181.6	27070.7	26713.9	26593.3	26792.6	1.02334	0.269998
IYLHQEEVPGS(1)R	Os02g0229400	1	4.04e-09	162.13	2	-0.34087	11	385630	390510	354930	377023	314320	305120	315620	311687	0.826704	0.00398196
MS(1)GPAMIHPS(1)EAAAK	Os02g0229400	1	8.11e-22	190.11	3	0.51371	14	621131	621282	566212	602875	409671	380173	393535	394460	0.654298	0.000356812
MS(1)GPAMIHPS(1)EAAAK	Os02g0229400	1	0.000427058	80.534	3	0.51371	3	100981	98791	94501	98091	91422	88959	92275	90885.3	0.926541	0.0273679
RGS(0.999)VIS(0.995)LPGGGDAPEGS(0.005)EFIHAAALVS(0.999)QPALYS(0.001)K	Os02g0229400	0.999437	2.99e-31	115.37	4	0.89023	5	104650	103460	101103	103071	94587	90003	93287	92625.7	0.898659	0.00397441
RGS(0.999)VIS(0.995)LPGGGDAPEGS(0.005)EFIHAAALVS(0.999)QPALYS(0.001)K	Os02g0229400	0.99519	1.26e-13	88.588	4	0.89023	3	74332	72804	70953	72696.3	62278	57813	60709	60266.7	0.829019	0.00184883
RGS(0.999)VIS(0.995)LPGGGDAPEGS(0.005)EFIHAAALVS(0.999)QPALYS(0.001)K	Os02g0229400	0.999079	1.26e-13	88.588	4	0.89023	2	28560	29275	26167	28000.7	26522	24738	25050	25436.7	0.908431	0.0768101
S(0.787)T(0.212)LFPNFGS(0.996)MFS(0.788)VT(0.216)DQHPK	Os02g0229400	0.78702	4.5e-06	76.799	3	-2.2223	2	157710	164120	148260	156697	155420	151760	151050	152743	0.974771	0.467258
S(0.787)T(0.212)LFPNFGS(0.996)MFS(0.788)VT(0.216)DQHPK	Os02g0229400	0.996128	1.33e-06	98.062	3	-2.2223	18	349643	357096	336123	347621	347742	340761	341526	343343	0.987694	0.555852
S(0.002)T(0.002)LFPNFGS(0.113)MFS(0.991)VT(0.893)DQHPK	Os02g0229400	0.990514	3.06e-06	93.006	3	0.68064	21	469652	475444	449575	464890	454438	447864	449770	450691	0.969456	0.154092
WS(1)EREGEDGKK	Os02g0229400	1	0.00197487	67.115	3	0.90991	1	240010	240900	209200	230037	197340	187660	199790	194930	0.847387	0.0310128
VPASQGEQLGQIAT(0.089)S(0.854)NAT(0.057)R	Os02g0232400	0.854005	4.16e-06	87.816	3	1.9069	2	47781	48852	51113	49248.7	49900	49843	50199	49980.7	1.01486	0.490243
LLS(0.997)IGGGDDT(0.001)S(0.001)FSVPK	Os02g0234300	0.996888	0.00765165	45.357	3	-1.8738	1	15922	14225	14948	15031.7	16288	16412	16475	16391.7	1.09048	0.0555682
ADHS(1)APFR	Os02g0245000	1	0.0111839	51.872	3	-0.64624	1	2379.1	2388	2278.5	2348.53	1922.7	2237.7	2103.6	2088	0.889066	0.0624718
QVIWDGHS(0.005)GS(0.995)IGR	Os02g0245000	0.994617	0.000118489	89.451	2	-1.2169	1	29522	29381	29002	29301.7	44913	44599	46043	45185	1.54206	2.51286e-06
T(0.007)AELS(0.993)QLLR	Os02g0245800	0.993007	0.00177292	90.149	2	0.021151	2	18607	19223	17259	18363	13303	12472	12330	12701.7	0.691699	0.000753217
NES(0.946)ES(0.05)ES(0.004)AATESAPAVNSAPVAEAAPEAAPPAAPR	Os02g0257300	0.946486	2.94e-77	172.35	3	-0.51863	7	63543	64493	64478	64171.3	84448	85953	85699	85366.7	1.33029	2.61864e-06
PLS(0.995)PYPNYPDLKPPS(0.002)S(0.002)PSPSAP	Os02g0257300	0.995484	0.000170084	61.602	3	2.3987	3	119570	117460	106100	114377	199850	191120	200830	197267	1.72471	0.000173752
ADVAAAAGILS(1)PPQK	Os02g0258250	1	5.25e-05	82.007	4	-0.3882	1	2755.4	3496.5	2694	2981.97	2330	2367.2	2510.3	2402.5	0.805676	0.072506
ASLFCDGTTSGDLCNPHS(0.847)PS(0.152)R	Os02g0260500	0.847495	3.15e-51	183.2	3	-2.1634	2	52086	53276	52112	52491.3	61397	60851	61670	61306	1.16793	5.09339e-05
KPS(0.081)S(0.782)PFGT(0.133)AES(0.003)SSGSR	Os02g0265700	0.782172	0.0012594	65.724	2	0.22353	1	14450	15071	15093	14871.3	12418	12310	12374	12367.3	0.831622	0.000221198
WPVPIEDGAS(1)PVK	Os02g0265700	1	8.54e-10	115.82	3	1.1103	2	24063	25656	21869	23862.7	26583	24860	26347	25930	1.08663	0.171326
S(1)VHQALGGGK	Os02g0265900	1	2.39e-24	139.98	3	1.8004	5	170380	171560	154400	165447	299370	294020	293900	295763	1.78767	7.30019e-05
QYS(1)VLDAK	Os02g0265900	0.999999	0.00496352	122.69	2	0.17581	4	130420	136610	117980	128337	129630	127760	129580	128990	1.00509	0.881558
MS(0.027)VEPS(0.96)IIT(0.967)FT(0.155)RGGS(0.891)R	Os02g0270800	0.960308	0.0166517	40.857	2	1.2532	1	14639	14659	14841	14713	14581	14159	13606	14115.3	0.959378	0.111034
MS(0.027)VEPS(0.96)IIT(0.967)FT(0.155)RGGS(0.891)R	Os02g0270800	0.890613	0.0166517	40.857	2	1.2532	1	14639	14659	14841	14713	14581	14159	13606	14115.3	0.959378	0.111034
LPFS(0.003)S(0.997)IR	Os02g0295700	0.997494	0.00245519	105.81	2	-0.36043	1	21134	21976	19163	20757.7	29503	31370	30071	30314.7	1.46041	0.00103989
PLLDVEQT(0.114)S(0.884)ES(0.537)S(0.464)DDVTEK	Os02g0295700	0.883754	4.18e-08	107.78	3	-0.49593	3	105442	103438	95222.6	101368	108115	108091	112204	109470	1.07993	0.0820978
T(0.097)S(0.097)S(0.806)YPQQEPQYSHTEPIPVPK	Os02g0294700	0.80578	8.38e-59	214.57	3	0.20177	5	196950	201330	180470	192917	221920	208000	217550	215823	1.11874	0.0426878
GS(0.213)ES(0.787)PENFEVFPPK	Os02g0307300	0.786951	0.000512306	68.82	3	-0.8122	3	35755	32364	34876	34331.7	34777	37672	35577	36008.7	1.04885	0.277617
AS(0.008)S(0.992)VPPPADQR	Os02g0437200	0.991678	1.75e-08	162.21	2	-0.14656	5	80741	80832	74967	78846.7	91765	88232	90603	90200	1.14399	0.00796445
SSNPFDS(1)DS(1)DDGGR	Os02g0437200	0.999968	9.51e-16	128.44	2	-0.73108	8	191353	190786	183800	188646	189912	185409	191666	188996	1.00185	0.911945
SSNPFDS(1)DS(1)DDGGR	Os02g0437200	0.999999	1.18e-11	116.79	2	-0.73108	6	154643	154928	148763	152778	152052	149451	152099	151201	0.989676	0.517913
AS(1)PGAMLPK	Os02g0450000	1	0.000568979	84.882	3	-0.53531	3	23946	23689	22082	23239	22641	24974	23263	23626	1.01665	0.695601
LVCIDDS(1)AAR	Os02g0450000	1	0.0212394	59.198	2	0.26697	1	0	0	0	0	0	0	0	0
FFDNLS(1)A	Os02g0440000	1	0.0394524	67.494	2	-0.23032	1	10895	10712	11121	10909.3	12594	13576	13269	13146.3	1.20505	0.00166516
RGES(1)FDDYMK	Os02g0440000	0.999993	0.000216216	100.88	3	-0.02165	4	223950	225170	209940	219687	228600	220930	229350	226293	1.03007	0.304382
S(1)MDSDTSSQGGDHR	Os02g0452500	1	2.55e-56	195.27	2	-0.22322	4	4717.8	4808.1	3923.5	4483.13	4630.4	4484.3	4754.4	4623.03	1.03121	0.633283
LMGY(0.002)DS(0.974)AS(0.024)QLLHDLR	Os02g0464500	0.974073	0.0150055	40.968	3	3.8599	1	17621	17869	18329	17939.7	19196	19011	19769	19325.3	1.07724	0.0106741
RFS(0.968)PGS(0.032)K	Os02g0464500	0.968474	0.00338515	87.149	3	0.29602	1	13046	13480	12063	12863	13271	13392	13254	13305.7	1.03441	0.351304
S(0.11)FS(0.684)T(0.206)QAGSALAAS(0.028)QS(0.972)GK	Os02g0464500	0.972005	2.28e-11	114.62	3	1.1991	1	39026	38116	35351	37497.7	36872	36281	37464	36872.3	0.983323	0.634973
VYDDGYES(0.993)FES(0.007)MVPVSSR	Os02g0464500	0.993267	2.51e-16	129.36	2	2.6086	1	7389.5	7525.2	7679.6	7531.43	6615.3	6878.3	7053.8	6849.13	0.909406	0.011873
RDGS(1)PAAAATDHKDDK	Os02g0461600	1	1.01e-24	142.23	4	0.61223	8	103130	102220	90257	98535.7	98516	93078	96123	95905.7	0.973309	0.609464
GRS(0.98)S(0.016)PS(0.004)PDAGR	Os02g0461600	0.979905	0.000115477	103.42	2	1.0549	5	49801	51869	47563	49744.3	43137	42166	43061	42788	0.860158	0.00452385
GRS(0.624)S(0.397)PS(0.978)PDAGR	Os02g0461600	0.978095	0.0132217	67.881	2	-0.044895	3	21769	22823	21547	22046.3	20179	19871	19819	19956.3	0.9052	0.00591136
GIAALS(1)MDKK	Os02g0470400	1	0.000902416	80.69	3	-0.98424	1	20631	21121	20298	20683.3	24009	24554	25433	24665.3	1.19252	0.000985338
QDS(1)KGVEDFGDVIR	Os02g0470400	1	2.29e-17	133.21	3	-0.49518	2	82170	81355	77646	80390.3	69961	70519	71897	70792.3	0.880608	0.00273939
NEPAPAALLNS(1)GVYPDGPPVPLQSR	Os02g0475300	0.999513	5.04e-14	104.44	3	1.4542	4	39603	38564	40149	39438.7	40659	43128	42223	42003.3	1.06503	0.0396978
NHS(1)PIHR	Os02g0475300	1	0.00478941	79.427	2	-0.6529	5	9520.7	9762.7	9107.6	9463.67	14586	14335	13919	14280	1.50893	7.32531e-05
TEWAAAPAAS(1)QR	Os02g0475300	1	3.55e-09	179.93	2	0.69949	3	97081	99874	90597	95850.7	126760	126120	127480	126787	1.32275	0.000648869
DMGNEPPLPDDEICLDGGS(1)VRPDR	Os02g0498300	1	3.08e-22	130.25	3	1.6776	4	81386	83651	77566	80867.7	82317	80830	81221	81456	1.00728	0.751737
PAGS(1)PLHR	Os02g0504700	1	0.00638894	60.518	3	-1.1416	1	5637.7	5262.9	4894.2	5264.93	3366.2	3555.5	3632.1	3517.93	0.668182	0.000999648
EQMTPLS(1)DFEDKL	Os02g0519900	0.999887	1.31e-07	113.52	3	2.0329	7	126170	127840	119810	124607	117450	118730	114050	116743	0.936895	0.048613
FSVS(1)PVVR	Os02g0519900	0.99999	0.00311331	138.06	2	-0.33588	1	5087.1	5102.8	4513.9	4901.27	11073	10768	11696	11179	2.28084	6.2266e-05
KQES(0.999)VEDVPCGNT(0.001)VAMVGLDQFITK	Os02g0519900	0.999453	9.78e-13	95.741	4	0.080507	2	16296	16280	16350	16308.7	22744	23356	23176	23092	1.41593	1.66703e-06
MIPAS(1)DKGR	Os02g0519900	1	0.0150422	48.741	3	0.36905	1	0	0	0	0	0	0	0	0
PAAEES(0.005)LFS(0.995)DDEEEEDDDEAPPATAAAVAATAQAPPR	Os02g0516800	0.995159	2.47e-56	145.23	4	-0.35456	9	135270	136140	124700	132037	137200	132250	139960	136470	1.03358	0.363838
S(0.006)RPPS(0.895)S(0.099)PPSQGGAR	Os02g0526000	0.89544	0.00259659	57.284	3	0.69347	1	4992.8	4586	4609.4	4729.4	6114.9	6096.6	5979.5	6063.67	1.28212	0.000929819
AQIPT(0.003)AT(0.112)S(0.847)DT(0.038)NMVPVEK	Os02g0535400	0.847314	4.27e-05	70.99	3	0.54904	2	40351	39821	39858	40010	84966	82899	86428	84764.3	2.11858	5.10928e-07
GGDPADRPAGS(0.928)S(0.071)GGGGSK	Os02g0527600	0.928396	7.37e-06	93.407	3	0.36472	3	55080	54396	52211	53895.7	39126	36852	37336	37771.3	0.700823	0.000127329
GMRPEAVAVAMEVESPPRPAEEEGEGS(0.971)PT(0.029)R	Os02g0541300	0.971223	1.13e-57	158.2	4	0.59466	2	61894	62932	55550	60125.3	82854	81055	82327	82078.7	1.36513	0.00139804
NVHT(0.016)AS(0.984)FAVK	Os02g0541300	0.983991	2.29e-05	127.37	3	-0.12762	2	36879	35981	33940	35600	50099	49169	53546	50938	1.43084	0.000555964
VGS(1)VGNGLVDLGGAAVAVNGVGK	Os02g0541300	1	8.57e-05	59.565	3	2.3574	1	0	0	0	0	0	0	0	0
FGS(0.102)FS(0.898)APR	Os02g0539600	0.897702	0.00625536	87.696	2	-0.46839	2	25174	24563	23874	24537	30732	31752	30739	31074.3	1.26643	0.000229099
T(0.001)LEHFWDS(0.999)FK	Os02g0539600	0.999394	6.86e-05	76.155	3	-0.59536	5	90194	91678	81948	87940	103560	104890	105330	104593	1.18937	0.00783294
T(0.007)IKS(0.9)PEIS(0.093)QR	Os02g0542200	0.900176	0.0120197	49.298	3	0.54053	1	17495	17542	15568	16868.3	15031	14371	14428	14610	0.86612	0.0272859
VMEGQGAVT(0.003)NS(0.997)GDEMGMR	Os02g0550900	0.99744	2.64e-30	146.81	2	-1.2758	4	58517	57684	57391	57864	53373	51468	52532	52457.7	0.906568	0.00122407
HVISES(1)PPER	Os02g0553802	0.999786	0.000212605	89.189	3	-0.62338	3	14799	15606	13868	14757.7	15135	13719	14630	14494.7	0.982179	0.712999
QPSVAPSKPGLPFGVDS(0.998)DNDET(0.002)EKEETR	Os02g0553500	0.997524	1.98e-19	103.96	4	-0.03152	3	185070	187660	162880	178537	168120	165160	171230	168170	0.941935	0.278697
S(0.981)DS(0.012)ET(0.002)GY(0.005)GR	Os02g0557500	0.981132	0.0106123	74.849	2	-0.44541	1	5485	5534.1	5160.4	5393.17	5149.8	4462.2	4452.4	4688.13	0.869273	0.0550669
SDTLEVT(0.003)S(0.997)DSDTR	Os02g0557500	0.997133	5.15e-31	225.44	2	0.30819	3	46549	46180	44063	45597.3	38639	38492	40016	39049	0.856388	0.00183871
WVAT(0.011)NS(0.989)DVDS(0.998)DLET(0.002)QYQR	Os02g0557500	0.989295	6.54e-24	134.29	3	-2.3941	2	42172	41650	42431	42084.3	44265	46959	44373	45199	1.07401	0.0239653
WVAT(0.011)NS(0.989)DVDS(0.998)DLET(0.002)QYQR	Os02g0557500	0.997509	6.54e-24	134.29	3	-2.3941	2	42172	41650	42431	42084.3	44265	46959	44373	45199	1.07401	0.0239653
DKPAGDAAAAS(0.001)T(0.001)T(0.001)AT(0.009)S(0.989)PR	Os02g0555900	0.988545	8.12e-24	134.8	2	-0.15662	3	48362	50217	41306	46628.3	50897	48373	51285	50185	1.07628	0.287672
GHAYS(1)ACCAR	Os02g0555900	0.999923	0.00653761	74.562	2	-0.060828	1	4196.7	3732.3	4009.4	3979.47	4965.5	5498.2	5551.2	5338.3	1.34146	0.00400835
NGIS(0.845)S(0.155)PAASHR	Os02g0555900	0.844533	0.00237488	59.294	3	-1.9971	1	5870.2	6549.1	5071.2	5830.17	5078.5	5328.5	6264.8	5557.27	0.953192	0.65796
NGIS(0.235)S(0.765)PAASHR	Os02g0555900	0.765175	0.00189729	65.495	3	0.11012	2	4422	4545.3	4025.2	4330.83	4988.4	4710.1	4875.1	4857.87	1.12169	0.0455045
VRPPLPPS(0.952)PPLLS(0.013)S(0.008)T(0.008)T(0.008)AT(0.009)PPPTPPVGTPK	Os02g0552600	0.951934	1.12e-05	65.736	5	0.83449	1	9302.1	9242.8	7877.9	8807.6	10173	10557	10384	10371.3	1.17754	0.0399412
AAIMEADLAAS(1)PAK	Os02g0580900	1	3.84e-25	205.61	2	0.52746	12	231030	236740	207240	225003	260320	246300	258170	254930	1.13301	0.0466886
GNNFEFLPFGS(1)GR	Os02g0570500	1	7.42e-09	113.86	2	0.84579	1	16115	16049	17156	16440	41667	41258	40926	41283.7	2.51117	2.01497e-06
ARPQPQPQPHS(0.913)PS(0.066)AS(0.009)T(0.013)R	Os02g0581000	0.91296	5.21e-05	78.36	3	-0.019991	3	5152.9	5349.3	5173.6	5225.27	6085.3	6126.5	5471.7	5894.5	1.12808	0.0361752
AWSPDDAFRPQS(0.995)LPS(0.004)LS(0.001)K	Os02g0580800	0.994744	3.03e-11	112.58	3	-0.46039	2	68903	68727	65148	67592.7	146990	139680	140950	142540	2.10881	6.47915e-06
S(0.002)CS(0.998)MGPR	Os02g0580800	0.997744	0.0203952	78.192	2	-0.096748	2	14959	15728	15002	15229.7	14408	15044	15618	15023.3	0.986452	0.649843
S(0.925)FS(0.055)S(0.017)GS(0.002)SAWSSSR	Os02g0580800	0.925465	1.26e-13	169.46	2	-0.55371	1	43239	43837	39300	42125.3	29120	27736	30255	29037	0.6893	0.000950461
EMDPAIDGS(1)DEDMCLTEK	Os02g0592300	0.99997	7.7e-06	87.156	3	-0.18772	1	19791	20527	19047	19788.3	19474	19413	19836	19574.3	0.989186	0.668125
AVFDS(1)LK	Os02g0596500	1	0.0116779	89.355	2	1.735	2	49038	50933	47580	49183.7	69958	69356	71494	70269.3	1.42871	7.94498e-05
T(0.002)VS(0.998)AFAR	Os02g0596100	0.99796	0.0155216	82.426	2	0.077549	1	13619	13425	11781	12941.7	12831	13173	13938	13314	1.02877	0.597802
VEEEDDTDEDDYDS(1)DGESR	Os02g0596100	0.999998	4.58e-199	314.61	2	0.16212	7	61166.4	56684.9	54661.3	57504.2	43500.3	47406.2	43816.7	44907.7	0.780947	0.00458771
GVVSGEVAS(1)AGGR	Os02g0602500	0.999999	5.04e-07	103.14	2	-0.031983	1	0	0	0	0	0	0	0	0
S(0.005)HAPS(0.995)LK	Os02g0599500	0.995312	0.0421168	66.27	2	0.82764	1	12021	11561	11356	11646	18210	17446	17281	17645.7	1.51517	5.78261e-05
AAS(1)AGDDGR	Os02g0614700	1	0.00292674	87.298	2	-1.0901	1	11048	11749	11012	11269.7	10820	9601.6	9654.6	10025.4	0.889592	0.0559744
VDS(1)GWLETASR	Os02g0614700	0.999709	2.03e-08	177.41	2	0.96976	1	27595	29452	26066	27704.3	17409	17375	17611	17465	0.630407	0.000205081
ATQAEAEVEQS(1)ER	Os02g0602600	1	4.99e-48	144.82	2	0.84522	3	43264	42576	40589	42143	32703	35644	34468	34271.7	0.813223	0.00279145
HLMTMPADAGAQS(0.011)NGFENAAS(0.989)PIIHVQPK	Os02g0602600	0.988731	5.57e-16	91.398	4	2.5086	1	46870	49027	51250	49049	48839	51083	73535	57819	1.1788	0.326023
GGGGSGAEAHHHPSMAGS(0.864)GS(0.131)GS(0.004)S(0.001)SGGR	Os02g0603600	0.864012	1.76e-33	134.15	4	-0.78109	1	1444.8	1445.7	1545.1	1478.53	1666.5	1973.3	1821.6	1820.47	1.23127	0.0184097
LFGGLASTGGEMS(1)K	Os02g0606100	0.999887	1.07e-15	127.76	2	2.8109	1	18444	16480	19876	18266.7	25450	27962	26380	26597.3	1.45606	0.00344505
IS(0.021)QLPLAS(0.979)GK	Os02g0625500	0.979384	0.0205353	41.621	3	0.014984	1	8215.6	9293.5	8473.2	8660.77	9654.9	9146.7	9090.1	9297.23	1.07349	0.159559
SEEALPSYSTIGAAS(0.886)S(0.1)S(0.014)FGISHQK	Os02g0624400	0.885685	3.08e-37	147.85	3	2.3767	2	80056	81585	73913	78518	93962	87496	91578	91012	1.15912	0.0157185
SEEALPSYSTIGAAS(0.009)S(0.185)S(0.785)FGIS(0.02)HQK	Os02g0624400	0.78543	3.09e-17	117.83	3	-2.5942	1	68677	73165	63353	68398.3	69570	65627	65565	66920.7	0.978396	0.679281
S(1)HNGAHLK	Os02g0624400	1	0.00661116	64.55	3	-0.017776	3	21077	23125	20316	21506	37219	33073	36937	35743	1.662	0.000722988
DIEAS(1)APEGGEFS(1)AK	Os02g0629200	1	1.3e-05	93.5	3	0.3088	2	21268.4	20240.5	20138.1	20549	35465	34038	35648	35050.3	1.7057	1.9497e-05
DIEAS(1)APEGGEFS(1)AK	Os02g0629200	1	9.6e-26	206.95	3	0.3088	3	94145	92761	85570	90825.3	199535	196078	189645	195086	2.14792	2.10306e-05
YISSQS(1)FGENFLK	Os02g0615800	0.999957	2.26e-19	206.88	2	-1.11	16	743950	763050	677410	728137	775600	750570	771140	765770	1.05168	0.241865
S(0.926)S(0.072)GAT(0.002)PASAAKPPLGGGR	Os02g0638900	0.925549	1.06e-07	103.33	3	3.8761	2	100630	99775	92606	97670.3	117910	111450	120410	116590	1.19371	0.00720973
TFLAQLS(0.955)T(0.045)R	Os02g0637800	0.955199	2.59e-05	110.74	2	-0.73204	1	71328	69489	63374	68063.7	65766	67329	65469	66188	0.972442	0.508637
LDS(1)PNAK	Os02g0640200	1	0.0421097	66.273	2	1.2159	1	19629	18617	17250	18498.7	25812	25122	26646	25860	1.39794	0.00122659
LVGNVVPDEAES(1)GEEAEASSK	Os02g0640200	1	7.33e-93	255.6	2	-0.46383	6	181210	179320	173390	177973	179310	180930	183090	181110	1.01762	0.294568
S(0.144)DS(0.856)ILLHK	Os02g0640200	0.855649	0.00638894	60.518	3	-0.94035	1	6062.9	6068.8	5527.8	5886.5	6464.1	6277	5809.2	6183.43	1.05044	0.330624
S(1)PHWILPIHR	Os02g0676500	1	0.00120944	71.153	3	-0.018649	1	15736	15407	13989	15044	14209	12705	13504	13472.7	0.895551	0.0860534
LSALEDADS(1)KKEN	Os02g0680400	0.999898	0.00949779	49.463	3	0.48092	1	25579	26654	25392	25875	39872	38100	39597	39189.7	1.51458	3.63644e-05
AAAAIGEEQQHGS(1)PLPR	Os02g0699433	1	4.27e-30	155.53	3	0.36908	1	8387.8	8176.9	7548	8037.57	6534.3	6258.5	6503.6	6432.13	0.800259	0.00303002
RLEQEEAVDNQEFS(1)EEAAGR	Os02g0689800	1	2.24e-24	135.01	3	-1.1792	4	54026	53649	52197	53290.7	52483	54555	53434	53490.7	1.00375	0.81991
SSFSS(0.001)EALS(0.999)PK	Os02g0689800	0.999331	9.56e-09	158.56	2	-1.1683	2	39572	40387	34887	38282	36698	35411	35221	35776.7	0.934556	0.238795
EVT(0.044)S(0.955)VPPY(0.106)T(0.481)EY(0.359)VS(0.044)T(0.012)R	Os02g0700600	0.954582	1.66e-06	101.42	2	2.5018	4	70604	70779	67955	69779.3	62525	62738	63605	62956	0.902216	0.00192515
GVS(1)EHGMPR	Os02g0700600	1	0.0359438	42.802	3	0.34599	1	0	0	0	0	0	0	0	0
NS(1)PGHPVLR	Os02g0700600	1	0.00172722	73.435	3	0.35929	1	1266.5	1311.6	1267.7	1281.93	2160.9	2144.4	2177.4	2160.9	1.68566	1.85365e-06
RYS(0.801)T(0.144)GT(0.055)LSTTKPHSNASLK	Os02g0700600	0.800891	9.07e-18	132.26	4	-0.44646	2	29653	30752	26271	28892	62864	59024	61846	61244.7	2.11978	0.0001244
S(1)LPETGR	Os02g0700600	0.999897	0.00120096	109.48	2	-0.14295	3	22549	23572	20897	22339.3	19266	19287	19150	19234.3	0.861007	0.0135675
ASLADS(1)EDEDYIAAIPK	Os02g0699700	0.99971	4.54e-24	135.27	3	0.046381	2	29761	28835	27351	28649	26406	24745	25559	25570	0.892527	0.0214988
ASTQLS(1)DDEDDEVLALK	Os02g0699700	0.999905	1.45e-62	243.09	2	0.83162	2	85050	85928	79960	83646	67650	62025	63617	64430.7	0.770278	0.00157912
S(1)VLAVVEDAK	Os02g0709900	1	4.28e-06	155.02	2	-0.091822	10	265900	303870	246690	272153	261690	226710	254570	247657	0.909989	0.285936
AVGGDSALEDS(1)FAR	ADL1	1	2.1e-20	184.11	2	-0.44019	2	71193	71206	66492	69630.3	64499	65504	70338	66780.3	0.95907	0.297619
GGS(0.004)S(0.015)GS(0.981)PVVDCQGR	Os02g0712000	0.981428	0.00216814	73.36	2	1.2463	1	5793.7	5683.7	6209.3	5895.57	6478.4	6537.9	6616.5	6544.27	1.11003	0.0188708
HLS(0.05)S(0.949)VDGS(0.001)DLAR	Os02g0712000	0.948811	9.01e-09	122.55	3	-1.125	3	39004	37600	36486	37696.7	37786	37926	37581	37764.3	1.0018	0.917075
TQTDDEINVDGS(0.955)HS(0.49)S(0.529)EDS(0.026)LVEK	Os02g0712000	0.954605	2.03e-19	131.42	3	0.37663	10	222861	222593	209415	218290	230202	233671	231288	231720	1.06153	0.045918
TQTDDEINVDGS(0.017)HS(0.966)S(0.017)EDSLVEK	Os02g0712000	0.966149	6.28e-59	212.77	3	0.17316	8	302734	311697	298266	304232	332072	301966	299685	311241	1.02304	0.571237
TQTDDEINVDGS(0.619)HS(0.94)S(0.94)EDS(0.5)LVEK	Os02g0712000	0.940086	1.17e-08	94.031	3	-0.40192	8	179794	181315	169296	176802	185499	188616	187101	187072	1.05809	0.0618507
LVPVVS(1)DAAPELER	Os02g0705400	1	1.74e-15	123.95	2	-0.79028	2	32297	33825	31553	32558.3	39888	39340	37625	38951	1.19635	0.00265762
GGGLLMS(1)PR	Os02g0714500	1	0.0313647	49.85	2	0.96935	1	13595	13631	12613	13279.7	15896	16500	16653	16349.7	1.23118	0.00202431
SHEDKGS(1)GAEEAMPAR	Os02g0717200	0.999533	3.92e-24	137.09	3	-0.97801	6	115980	114320	110000	113433	121090	122120	118830	120680	1.06388	0.0248828
DTAGDT(0.004)S(0.996)FR	Os02g0717600	0.996063	0.000305737	123.29	2	-0.05944	3	78513	76468	71402	75461	59324	58920	55992	58078.7	0.769651	0.00148309
QDS(0.852)FACT(0.148)EPPPVR	Os02g0717600	0.851736	5.1e-14	158.89	2	-2.3362	1	27929	28302	28606	28279	23549	24011	22521	23360.3	0.826066	0.000691034
QDS(1)FAIGELR	Os02g0717600	1	0.000300966	99.686	2	-0.94966	2	66060	67027	64381	65822.7	58119	57072	57325	57505.3	0.87364	0.000483806
QDS(1)FGGGELPR	Os02g0717600	1	3.98e-09	123.95	2	-1.3618	5	136170	129560	130970	132233	126880	134960	130000	130613	0.987749	0.624626
QDS(1)FGVELVR	Os02g0717600	1	0.000440139	98	2	0.9491	1	6771.1	6516.9	7081.5	6789.83	5874.9	5761.2	5689.5	5775.2	0.850566	0.0033133
QGS(1)YGVELVR	Os02g0717600	0.999771	3.26e-06	117.93	2	0.068634	2	25992	25783	23527	25100.7	19323	18775	19845	19314.3	0.769475	0.0018612
GHVGDDVRS(1)DS(1)EGEEEHED	Os02g0728300	1	9.55e-06	99.283	2	-0.32379	6	39124.1	37984.7	37549.2	38219.3	31386.9	31018.4	32039.8	31481.7	0.823711	0.000233227
GHVGDDVRS(1)DS(1)EGEEEHED	Os02g0728300	1	9.55e-06	99.283	2	-0.32379	7	41776.2	40777.3	40262.5	40938.7	33666.8	32998.7	34148.3	33604.6	0.820852	0.000177524
GAEFS(0.198)S(0.802)PGQLGLTAR	Os02g0732700	0.801822	4.14e-11	119.77	2	0.54985	2	86787	83052	83679	84506	92760	96532	96768	95353.3	1.12836	0.00332792
QPMS(1)PAISASAVLPQQR	Os02g0732700	0.999618	4.73e-29	166.37	2	0.40488	4	120940	119281	116166	118796	119108	119577	120809	119831	1.00872	0.521723
QPMS(0.999)PAIS(0.926)AS(0.075)AVLPQQR	Os02g0732700	0.925773	0.00186779	52.657	3	0.52883	1	14420	13271	13236	13642.3	14178	14567	14589	14444.7	1.05881	0.122489
ETDTQIIS(1)PNR	Os02g0730300	0.999999	5.69e-11	196.11	2	0.47635	3	38849	40151	37906	38968.7	50458	49806	49064	49776	1.27733	0.000189098
LSSISNGIPLWMEDGEVDAS(0.062)AS(0.938)PHK	Os02g0730300	0.938293	4.84e-42	123.17	3	0.52405	2	32267	33870	33858	33331.7	32940	32242	30798	31993.3	0.959848	0.182807
EIPDVEEDECS(0.825)S(0.175)GAPPASHSQR	Os02g0739900	0.8247	1.22e-10	108.49	3	0.34185	1	13841	15242	15012	14698.3	12666	12431	13407	12834.7	0.873206	0.022796
KQS(0.956)PPS(0.043)Y(0.001)R	Os02g0739900	0.955762	0.00605252	71.221	3	0.1201	2	18008	18987	17726	18240.3	16655	14854	14893	15467.3	0.847974	0.0182615
RNS(1)LPASR	Os02g0739900	0.999988	0.000981814	93.345	3	-0.040879	4	20866	21729	19805	20800	16665	16738	17427	16943.3	0.814583	0.00253275
RS(0.131)S(0.869)LAGSASDGR	Os02g0739900	0.869062	5.61e-06	108.91	2	-0.079451	1	5467.7	5829.4	6134.2	5810.43	5503.3	5124.2	5035.5	5221	0.898556	0.0681045
VVPY(0.002)EEGGNMEEIS(0.998)EIGGGS(1)ER	Os02g0739900	0.997999	0.000131303	61.538	3	-1.8719	1	17721	17650	17113	17494.7	17769	18411	18532	18237.3	1.04245	0.0720418
VVPYEEGGNMEEISEIGGGS(1)ER	Os02g0739900	0.999989	7.72e-47	165.79	3	-0.40711	5	58834	60070	59608	59504	59825	59829	60580	60078	1.00965	0.261391
YSS(0.007)S(0.078)FS(0.901)VS(0.014)DGR	Os02g0739900	0.900616	1.27e-08	129.67	2	0.40931	1	58753	61783	54016	58184	44802	43488	44470	44253.3	0.760576	0.00248051
KDPPS(1)PR	Os02g0755900	1	0.00427201	98.044	2	0.13111	1	3421.1	3720.5	3569.6	3570.4	11377	9864.1	10276	10505.7	2.94244	2.49558e-05
AAS(0.997)PAGPT(0.003)EK	Os02g0741400	0.996807	4.75e-06	120.96	2	0.46512	3	112950	112510	105400	110287	84219	83095	84398	83904	0.760781	0.000286874
DDAS(1)QGETTDANPPLK	Os02g0741400	0.999766	7.86e-05	71.872	3	0.73889	1	29436	30941	27471	29282.7	30891	29443	30618	30317.3	1.03533	0.395191
AEIDS(0.782)VS(0.218)GK	Os02g0752000	0.78231	0.000913331	129.89	2	0.80047	2	73690	70536	63324	69183.3	40940	43566	43123	42543	0.614931	0.000586101
DMAQEGS(0.879)S(0.121)GLK	Os02g0752000	0.879474	2.28e-05	109.96	2	0.15222	5	84783	84240	76848	81957	130470	127250	130430	129383	1.57867	0.000153225
DMAQEGS(0.001)S(0.001)GLKS(0.998)EETASEK	Os02g0752000	0.998175	4.48e-24	135.72	3	0.33088	1	18586	18780	16320	17895.3	20559	19354	19315	19742.7	1.10323	0.114418
SEET(0.038)AS(0.956)EKREET(0.006)DTESENR	Os02g0752000	0.955904	7.15e-06	84.327	3	0.24194	1	5429.9	5319.6	5771.7	5507.07	5597.7	5898.4	5989.6	5828.57	1.05838	0.149212
REETDT(0.001)ES(0.999)ENREETESESER	Os02g0752000	0.998628	2.28e-40	162.01	3	-0.67301	8	22700.4	24047	23151	23299.5	22304.4	21355.6	21442	21700.7	0.93138	0.0314934
EETDTESENREET(0.004)ES(0.993)ES(0.004)ER	Os02g0752000	0.992621	2.84e-43	203.71	3	0.20409	2	12636	13077	12881.9	12865	10468.1	10317.4	9676.85	10154.1	0.789284	0.000815052
RKEPEGS(1)WDAER	Os02g0742000	1	1.31e-08	135.02	3	1.04	5	176370	170110	163520	170000	162090	163100	161630	162273	0.954549	0.104564
EQPSS(0.019)T(0.185)S(0.795)ADATK	Os02g0742100	0.795081	3.49e-09	161.04	2	1.1211	2	25666	25563	24272	25167	23872	25064	23195	24043.7	0.955365	0.187714
KS(0.164)S(0.81)DDAS(0.026)GNEDLVSSDDGSSFAAK	Os02g0742100	0.810039	2.3e-28	133.94	3	-0.052002	5	100700	101038	91336	97691.3	90866	89558	89185	89869.7	0.919935	0.0701877
S(0.45)S(0.575)DDAS(0.973)GNEDLVSSDDGSSFAAK	Os02g0742100	0.973383	1.4e-06	72.791	3	-0.87051	1	15807	16099	15561	15822.3	17526	16983	17377	17295.3	1.0931	0.00281016
LAVPAGVPFGPENGIS(0.931)S(0.069)K	Os02g0742100	0.93149	3e-31	151.96	3	-0.07201	3	43306	46812	41281	43799.7	47299	44230	48474	46667.7	1.06548	0.234156
NS(1)PGNEEGCEGDNIGK	Os02g0742100	1	7.23e-44	221.46	2	0.37324	7	159607	161726	148180	156504	133853	135704	136043	135200	0.863874	0.00626037
PGTT(0.003)VS(0.983)QDT(0.014)ER	Os02g0742100	0.983193	3.12e-10	187.93	2	2.3861	2	30845	30990	25645	29160	26225	25827	26455	26169	0.897428	0.171179
QCLPDNS(0.002)EAIDRS(0.999)GDS(1)AAVK	Os02g0742100	0.998604	0.000191533	62.582	3	0.10604	2	61704	62041	58031	60592	49971	47523	47536	48343.3	0.79785	0.00114637
QCLPDNS(0.002)EAIDRS(0.999)GDS(1)AAVK	Os02g0742100	0.999658	0.000191533	62.582	3	0.10604	2	61704	62041	58031	60592	49971	47523	47536	48343.3	0.79785	0.00114637
S(0.006)ELIS(0.763)S(0.214)S(0.018)AS(0.999)PR	Os02g0742100	0.76252	0.00206833	77.674	2	-0.71537	1	18828	19709	17955	18830.7	18581	20565	19486	19544	1.03788	0.404487
SELISSSAS(1)PR	Os02g0742100	1	5.4e-35	230.41	2	-0.27009	7	157959	153795	146277	152677	133122	140333	133846	135767	0.889243	0.0139845
VTS(0.001)S(0.004)GLPS(0.995)PPGIDVK	Os02g0742100	0.994752	0.00011497	77.468	3	-0.28241	2	32587	34162	31720	32823	33185	32606	31777	32522.7	0.99085	0.741037
ASGGS(0.13)S(0.87)MRDDYEGGGSGR	Os02g0759800	0.869956	5.45e-11	119.96	2	-0.87546	2	5164.6	5346	4488.8	4999.8	8248.7	8195.9	8075.4	8173.33	1.63473	0.000780112
DDYEGGGS(1)GR	Os02g0759800	1	6.16e-05	165.18	2	1.8044	3	48194	47188	44102	46494.7	65406	66261	64836	65501	1.40879	0.000236484
AS(0.002)GS(0.998)PPVPVMHS(0.989)PPRPVT(0.011)VK	Os02g0759800	0.997936	3.37e-13	122.3	3	-0.59002	16	306747	302579	281269	296865	292722	287732	295780	292078	0.983875	0.608198
AS(0.052)GS(0.948)PPVPVMHS(1)PPR	Os02g0759800	0.999995	8.08e-13	121.62	3	-0.49887	15	347165	341652	319478	336098	394340	385770	400020	393377	1.17042	0.00459437
KDGDS(0.998)DVY(0.002)GDADEQLEK	Os02g0759800	0.997618	5.51e-08	110.26	3	-0.06449	1	37619	38135	34730	36828	56249	50527	54522	53766	1.45992	0.000938007
S(0.998)LAS(0.354)VS(0.556)IGEPS(0.05)T(0.042)IGR	Os02g0754900	0.997882	0.0174151	51.235	2	-1.1218	1	12904	12622	13355	12960.3	16901	17149	17821	17290.3	1.3341	0.000225164
T(0.029)NS(0.883)T(0.089)NELR	Os02g0754900	0.882607	0.00706772	85.813	2	1.0354	2	22148	22756	20670	21858	20345	21134	22276	21251.7	0.97226	0.51094
EAVVGES(1)DDEKEK	Os02g0740500	1	1.6e-05	90.453	3	-0.98395	2	111530	107650	105780	108320	105130	108800	107870	107267	0.990276	0.633068
VDELSSLS(0.02)GS(0.98)WR	Os02g0773300	0.979704	1.95e-05	103.88	2	3.7207	2	94663	93008	87636	91769	100500	100070	104330	101633	1.10749	0.0187901
ECS(0.022)S(0.978)PAEDCAK	Os02g0768750	0.978437	2.44e-08	165.35	2	0.038568	2	73760	71791	68503	71351.3	61184	60846	60409	60813	0.852304	0.00189876
S(0.233)ERS(0.811)EQS(0.955)VEQGIHEVIVR	Os02g0768750	0.811469	5.79e-05	66.613	3	-0.048725	1	0	0	0	0	0	0	0	0
S(0.233)ERS(0.811)EQS(0.955)VEQGIHEVIVR	Os02g0768750	0.955122	5.79e-05	66.613	3	-0.048725	1	0	0	0	0	0	0	0	0
SNCAS(0.013)HQS(0.947)PT(0.039)EAR	Os02g0768750	0.947147	7.12e-57	168.67	2	3.1503	2	1013.9	1306.6	1341.6	1220.7	1700.7	1575.9	1616	1630.87	1.33601	0.0321084
YLASLPQSLT(0.055)GS(0.945)R	Os02g0777700	0.945374	1.17e-13	136.72	2	-2.153	2	78153	78084	72352	76196.3	75745	73292	75259	74765.3	0.98122	0.539475
GGGS(1)DREAS(1)DGAAAAAEEDGDVK	Os02g0770500	1	3.78e-05	77.631	3	0.40968	2	41901	41011	40812	41241.3	28044.7	27963.9	29893.9	28634.2	0.694307	9.56673e-05
GGGS(1)DREAS(1)DGAAAAAEEDGDVK	Os02g0770500	1	0.00484571	44.616	3	0.40968	1	20458	20086	21434	20659.3	7238.7	8117.9	8394.9	7917.17	0.383225	3.94174e-05
LRS(1)LS(0.999)LEDLS(0.001)R	Os02g0777800	0.999861	9.69e-05	160.33	2	0.77831	4	72243	70702	67220	70055	83851	82209	82162	82740.7	1.18108	0.0017294
LRS(1)LS(0.999)LEDLS(0.001)R	Os02g0777800	0.999098	0.00387091	81.525	2	0.77831	3	79270	79803	76102	78391.7	80722	81310	81393	81141.7	1.03508	0.0826958
S(0.036)LS(0.964)LEDLS(1)R	Os02g0777800	1	0.00387091	81.525	2	-0.19286	2	32994	34295	32380	33223	29623	30280	30675	30192.7	0.908788	0.00843163
S(0.01)FS(0.039)GS(0.95)NFIGEGGFGPVYK	Os02g0777800	0.950484	2.44e-06	98.002	3	-0.10064	1	24651	24977	22428	24018.7	30383	28200	28460	29014.3	1.20799	0.0100592
TLQYDEDAQDVS(0.782)PGT(0.218)DQNQR	Os02g0782800	0.782228	3.43e-05	68.231	3	0.056389	1	13969	14622	14673	14421.3	14511	14675	15232	14806	1.02667	0.288993
S(0.03)FLS(0.97)FGK	Os02g0781900	0.969583	0.00913499	93.551	2	2.7649	1	14338	13591	13041	13656.7	8394.4	9236.6	8786.1	8805.7	0.644791	0.0003529
LQQVS(0.129)S(0.869)AT(0.002)QSYR	Os02g0782200	0.868623	4.52e-09	143.91	2	0.64956	1	29270	28819	26793	28294	38443	35171	36192	36602	1.29363	0.00243166
LQQVSSAT(0.001)QS(0.999)YR	Os02g0782200	0.999283	2.78e-09	159.66	2	1.1249	1	23048	21458	21158	21888	26906	26135	26063	26368	1.20468	0.00275649
PS(0.074)S(0.926)AGGPQGQYGSLR	Os02g0782200	0.926424	3.96e-97	279.19	2	-0.58136	5	194821	196824	164031	185225	169405	173952	179451	174269	0.94085	0.399776
PSSAGGPQGQYGS(1)LR	Os02g0782200	1	1.93e-20	174.21	2	-0.8793	2	35796	35871	33158	34941.7	51229	49174	53616	51339.7	1.4693	0.000432138
APS(1)FDEKER	Os02g0767000	1	0.00241271	73.985	3	-0.14465	4	60119	61262	56517	59299.3	55377	55775	54746	55299.3	0.932546	0.0499617
MS(1)APAPHHR	Os02g0767000	1	0.0199282	42.802	3	-0.35875	1	1050.1	783.39	1100	977.83	1089.1	968.59	851.7	969.797	0.991785	0.986006
NGDFS(0.906)S(0.094)GR	Os02g0767000	0.905786	0.0386181	52.167	2	1.5979	1	0	0	0	0	0	0	0	0
WILS(1)PVS(1)CDGIGR	Os02g0767000	1	4.77e-13	131.06	2	0.37535	3	119047	120151	117561	118920	101518	103298	102224	102347	0.860637	4.96414e-05
WILS(1)PVS(1)CDGIGR	Os02g0767000	1	0.0142493	56.295	2	0.37535	1	20975	20476	20461	20637.3	16544	16754	16068	16455.3	0.797358	0.000106918
ALS(0.003)S(0.023)VS(0.974)LAK	Os02g0768700	0.974243	0.0148179	70.056	2	-0.57767	1	44968	43713	40457	43046	52300	53631	52330	52753.7	1.22552	0.00333249
HPAPNPS(1)PPPAAAAPASSR	Os02g0768700	0.999981	0.00036934	58.516	3	1.0804	4	45551	44521	43566	44546	45997	45912	45835	45914.7	1.03072	0.077837
RPSQSAMDAGAAPAS(1)PS(1)PPR	Os02g0768700	0.999831	7.15e-12	119.62	2	-0.21043	4	33808	33037	31192	32679	34138	32553	35067	33919.3	1.03796	0.312518
RPSQSAMDAGAAPAS(1)PS(1)PPR	Os02g0768700	1	1.07e-39	179.27	2	-0.21043	12	144710	151240	138491	144814	142190	139595	145698	142494	0.983984	0.609411
LLS(1)FGHCK	Os02g0783625	1	0.00638894	60.518	3	-0.29723	1	3338.5	3433.3	3225.3	3332.37	8813.6	9271.8	8916.5	9000.63	2.70097	1.93386e-06
DVQGLQDKDFCDS(1)DDNPK	Os02g0776700	1	5.04e-24	138.49	3	-0.12364	2	117220	123330	105440	115330	123780	120320	124200	122767	1.06448	0.243959
YIEELS(1)DIDTHESTGR	Os02g0776700	0.999999	1.85e-17	131.48	3	0.65234	1	10849	9866.1	10254	10323	11439	12254	12074	11922.3	1.15493	0.0140191
DDEADDRS(1)MVR	Os02g0782100	1	1.55e-08	129.74	2	0.59753	2	13879	12666	13502	13349	10947	11758	10872	11192.3	0.83844	0.00881679
LNPSSATCSLAAAS(0.002)AS(0.006)T(0.021)S(0.061)AS(0.91)PR	Os02g0787100	0.910137	8.74e-09	95.652	3	0.26748	1	32872	33184	32706	32920.7	35374	35918	39948	37080	1.12634	0.0378835
RPAS(0.021)AMGQAPS(0.205)S(0.773)PPGPGR	Os02g0787100	0.7735	1.47e-05	74.703	3	-0.85823	2	29076	28988	27272	28445.3	27413	26866	32030	28769.7	1.0114	0.891375
AS(0.164)S(0.801)VT(0.034)ALSSDSLLSIEK	Os02g0794900	0.801352	9.32e-30	149.12	3	-1.3678	1	16608	16183	14602	15797.7	21571	18865	19813	20083	1.27126	0.0123919
TRPPSVLLS(0.905)PT(0.095)K	Os02g0794900	0.905228	4.67e-06	102.38	3	-0.42562	2	14335	14044	13081	13820	17035	16689	17168	16964	1.2275	0.00208499
DT(0.001)AIEDS(0.992)DQS(0.014)DDQPEES(0.994)EPVPAQPEESK	Os02g0794400	0.991575	1.15e-33	134.14	3	1.6079	6	88994	87554	84347	86965	155454	148822	151718	151998	1.74781	1.03319e-05
DTAIEDS(0.023)DQS(0.956)DDQPEES(0.021)EPVPAQPEESK	Os02g0794400	0.956199	9.17e-11	83.054	4	-1.0657	1	9709.9	11841	9963.7	10504.9	13812	12682	14011	13501.7	1.28528	0.0218164
DT(0.001)AIEDS(0.992)DQS(0.014)DDQPEES(0.994)EPVPAQPEESK	Os02g0794400	0.993841	6.02e-16	93.759	3	1.6079	4	40748	40627	40162	40512.3	79784	77559	78516	78619.7	1.94064	2.3245e-07
ACGGS(0.01)VLS(0.93)S(0.06)QVDGR	Os02g0786200	0.929502	1.18e-11	116.79	2	2.047	1	28970	28962	29183	29038.3	30358	31677	32889	31641.3	1.08964	0.0214426
ANS(0.306)PVHT(0.654)GS(0.619)PY(0.634)ES(0.787)PHLPIPNGNFVR	Os02g0786200	0.786808	0.000119088	61.03	3	-2.1193	1	30554	29879	30667	30366.7	29547	28727	29428	29234	0.9627	0.0336622
DFPIS(1)PR	Os02g0786200	1	0.00292381	104.44	2	-0.59406	3	18800	18266	16400	17822	19728	18712	18306	18915.3	1.06135	0.26682
HLNVPRPS(0.757)HS(0.243)QR	Os02g0786200	0.756785	0.0163504	42.958	4	-0.20215	1	3685.6	3890.1	3149.8	3575.17	4123.7	4281.3	4440.4	4281.8	1.19765	0.0513017
HYEVHS(1)PQHVDNLVWLPPGAVIQQNAGFPGNLGR	Os02g0786200	0.999997	2.34e-36	131.66	4	-0.20965	3	75090	77011	70711	74270.7	77553	76215	76673	76813.7	1.03424	0.255046
IPDDFVRHS(1)PK	Os02g0786200	1	0.000264086	84.566	3	-0.0089049	4	71398	75559	66433	71130	77191	72164	76710	75355	1.0594	0.244428
IPNPWPS(0.998)PNGS(0.002)IPYR	Os02g0786200	0.998028	0.000760927	63.691	3	-0.77966	2	16766	17228	16728	16907.3	18527	18320	18835	18560.7	1.09779	0.00168088
KLEET(0.001)PAGNT(0.113)GT(0.888)DQDS(0.999)DVHGS(1)GEQQK	Os02g0786200	0.999008	2.1e-13	97.771	4	-0.66651	3	124993	127652	111684	121443	134057	129746	133750	132518	1.09119	0.106489
KLEET(0.001)PAGNT(0.113)GT(0.888)DQDS(0.999)DVHGS(1)GEQQK	Os02g0786200	0.999721	1.3e-64	177.06	4	-0.66651	10	323515	329338	296861	316571	349299	337568	340537	342468	1.0818	0.0773277
KPVEYET(0.001)VT(0.131)S(0.868)K	Os02g0786200	0.867993	1.04e-07	115.82	3	0.67039	1	24925	25841	22330	24365.3	30533	28936	30833	30100.7	1.23539	0.0114941
LHMPGS(1)AR	Os02g0786200	1	0.0282194	68.224	2	0.30312	1	15950	15949	14534	15477.7	18393	17632	18052	18025.7	1.16462	0.0100304
LNFLPELAAS(1)VK	Os02g0786200	1	4.67e-06	101.39	3	0.93109	3	15625	17088	14910	15874.3	16668	15819	15920	16135.7	1.01646	0.703882
NTGDVS(1)PR	Os02g0786200	0.999971	0.00422238	91.656	2	0.24396	2	14855	15107	13248	14403.3	15092	15518	15277	15295.7	1.06195	0.215897
YVDALNS(1)LGDVR	Os02g0786200	0.999926	0.0186993	57.53	2	-3.5407	1	58184	60331	55826	58113.7	60892	61313	63220	61808.3	1.06358	0.069729
DDADVS(0.975)GDLS(0.025)GLSDK	Os02g0793700	0.975405	1.02e-22	196.95	2	0.56277	3	77061	76138	68153	73784	95985	95798	93924	95235.7	1.29074	0.00294907
AWSAPVS(1)PRPEPPVLVIPAR	Os02g0806400	0.999931	2.36e-40	158.05	3	-0.38476	2	42512	44632	41825	42989.7	26845	25869	27514	26742.7	0.622072	5.70274e-05
EESAADVLLLDAPAPGS(0.999)PLS(0.001)SR	Os02g0806400	0.999009	9e-35	150.79	3	-0.19863	3	9744	9850.6	9945.5	9846.7	8088.9	8483.4	7882.3	8151.53	0.827844	0.00105822
AAGAPGS(0.1)VS(0.9)R	Os02g0816900	0.899878	0.0491388	51.872	2	0.74084	1	14789	14954	15143	14962	16392	17629	16327	16782.7	1.12169	0.0115251
QALLS(0.135)S(0.865)PVK	Os02g0816900	0.865339	0.00339272	64.439	3	-1.897	1	4937.6	4416	4422.9	4592.17	4340.5	5298.2	4558.4	4732.37	1.03053	0.713234
S(0.075)AS(0.857)FVNMHVEAT(0.068)DVVR	Os02g0816900	0.857421	5.36e-05	83.251	3	-1.2766	2	55186	58985	54429	56200	56505	56681	54764	55983.3	0.996145	0.907365
FSPAT(0.01)MS(0.99)HPR	Os02g0822100	0.990145	3.16e-06	129.74	3	-0.37418	2	6238.4	6426.3	6493.9	6386.2	9114.5	8335	8819.9	8756.47	1.37115	0.000393275
TNINGESAAAS(1)FR	Os02g0822000	1	6.29e-14	160.5	2	-2.5258	5	149820	149190	136490	145167	133200	134170	140470	135947	0.936487	0.1339
LLTSINNS(1)K	Os02g0822000	0.999962	0.00131544	76.655	3	-0.29719	2	11607	13120	10857	11861.3	11102	10517	10589	10736	0.905126	0.170147
NAETGELQSYQIYPES(1)PIGR	Os02g0822000	0.999873	8.31e-13	121.1	3	-2.4047	3	36265	36433	35796	36164.7	40288	40689	40721	40566	1.1217	5.32997e-05
HTTNPVS(0.005)DHVVVS(0.995)PVVSPGEFQR	Os02g0809100	0.995084	4.86e-10	100.24	3	-0.0017884	4	105154	100493	110492	105380	100736	105912	101391	102680	0.974378	0.465534
HT(0.003)T(0.008)NPVS(0.526)DHVVVS(0.533)PVVS(0.93)PGEFQR	Os02g0809100	0.929794	8.12e-05	63.165	3	0.45361	2	60938	55439	63856	60077.7	56121	59712	56551	57461.3	0.956451	0.400246
NGS(0.961)DDS(0.037)LT(0.001)R	Os02g0809100	0.961327	0.001255	136.81	2	0.6558	1	7323.2	6730.5	6298.1	6783.93	8925.7	8110.8	8200.1	8412.2	1.24002	0.0152216
NGS(0.074)DDS(0.926)LTR	Os02g0809100	0.925767	0.000593799	155.98	2	-1.1318	3	30558	30070	28917	29848.3	37717	38110	37435	37754	1.26486	0.000165185
APS(1)PAAAAGPTFEDLER	Os02g0819300	1	8.12e-29	181.81	3	0.77363	3	54855	55505	55967	55442.3	52134	51363	52266	51921	0.936487	0.00118483
FPIQS(1)PHGNANNK	Os02g0819300	1	1.87e-07	106.19	3	-0.86076	2	49685	52381	47179	49748.3	71384	64757	70723	68954.7	1.38607	0.00165905
MAS(1)LEAEVQNR	Os02g0819300	1	0.0020657	79.492	2	0.60495	1	18250	17463	18571	18094.7	25621	26195	24663	25493	1.40887	0.000174204
NAFDS(0.848)PNPIRPDS(0.066)S(0.086)R	Os02g0819300	0.848402	0.00193648	57.496	3	-0.70562	1	19622	18164	18727	18837.7	26841	27022	26845	26902.7	1.42813	9.33211e-05
NAFDSPNPIRPDS(0.955)S(0.045)R	Os02g0819300	0.95462	1.28e-21	187.71	2	-0.61864	1	34113	32309	30332	32251.3	28745	26642	28996	28127.7	0.87214	0.0345439
PAS(0.892)AAS(0.108)HLS(1)R	Os02g0819300	0.892185	0.00955712	66.326	2	0.6688	1	19997	20557	17192	19248.7	19086	18414	20950	19483.3	1.01219	0.849661
PAS(0.892)AAS(0.108)HLS(1)R	Os02g0819300	0.999953	4.47e-06	140.63	2	0.6688	3	24639.7	24918.9	20857.3	23472	23359.1	22654.7	25162.2	23725.3	1.01079	0.852156
RKS(1)FADALQENISR	Os02g0819300	1	7.36e-21	182.22	3	1.2706	9	549680	558880	487610	532057	646000	626420	626860	633093	1.1899	0.0164489
SFADALQENIS(1)R	Os02g0819300	1	0.005255	68.277	2	2.6134	1	46040	45025	39788	43617.7	35949	35382	36160	35830.3	0.821464	0.0132044
RRPS(0.996)DVGGGS(0.004)SLFSVQPGAR	Os02g0819300	0.996026	8.48e-07	97.124	3	-0.043925	4	150070	141480	144830	145460	142300	146350	146650	145100	0.997525	0.913508
RT(1)PS(1)PCLPPVGVR	Os02g0819300	1	0.00375409	78.139	3	0.2839	6	41344.3	40780.7	40559.1	40894.7	35644.6	34120.2	36856.9	35540.6	0.869075	0.003639
S(0.001)ES(0.999)MNGLR	Os02g0819300	0.999316	0.000186377	114.39	2	0.45997	5	49450	52138	48171	49919.7	44303	43109	42915	43442.3	0.870245	0.00542186
SESMNGLRS(0.154)GS(0.925)T(0.941)S(0.909)PS(0.07)LVR	Os02g0819300	0.924754	1.43e-05	78.705	2	-0.3613	3	32766	35215	32325	33435.3	33177	33044	32910	33043.7	0.988286	0.699282
SESMNGLRS(0.154)GS(0.925)T(0.941)S(0.909)PS(0.07)LVR	Os02g0819300	0.909385	1.43e-05	78.705	2	-0.3613	4	38548.6	40842.1	38136.8	39175.8	40092.3	39683.3	39393.4	39723	1.01397	0.549129
S(0.021)GS(0.979)APPTVQGAR	Os02g0819300	0.979212	5.75e-09	168.58	2	0.25751	6	110010	111380	105320	108903	110430	110150	112180	110920	1.01852	0.357415
S(0.993)T(0.052)T(0.955)PDPQLIR	Os02g0819300	0.992556	7.69e-06	123.11	2	0.17034	2	25478	24135	23933	24515.3	23079	23041	23290	23136.7	0.943763	0.0444808
VQS(0.89)LGS(0.067)S(0.042)ISHNFASAVGS(0.009)S(0.224)IS(0.767)R	Os02g0819300	0.889779	3.16e-93	255.08	2	-1.5546	3	122545	122145	116201	120297	125241	127217	128079	126846	1.05444	0.0446164
VQS(0.324)LGS(0.591)S(0.085)ISHNFASAVGS(0.012)S(0.173)IS(0.815)R	Os02g0819300	0.815302	3.16e-93	255.08	3	0.030612	6	193900	194160	183380	190480	190970	194880	193090	192980	1.01312	0.53519
AS(0.891)T(0.109)KVPLEGK	Os02g0827500	0.890506	0.000978331	77.912	3	0.66397	1	30821	30092	28326	29746.3	24893	24793	25979	25221.7	0.847892	0.00489316
GIVPAGEQS(1)GDESK	Os02g0827500	0.999546	5.68e-07	99.451	3	0.63891	2	62869	60885	58325	60693	58865	60074	61452	60130.3	0.990729	0.737461
VESPSPLYT(0.035)S(0.965)LR	Os02g0827500	0.965112	1.88e-13	117.36	2	3.1289	2	63195	63889	61534	62872.7	80985	75219	78757	78320.3	1.2457	0.000827623
KTPLAPAGEAS(0.853)S(0.304)PS(0.662)S(0.178)PDT(0.003)IDELR	Os02g0827500	0.852713	6.78e-11	102.21	3	-0.5914	2	85150	85846	79690	83562	98009	93662	98443	96704.7	1.15728	0.00675346
KTPLAPAGEAS(0.044)S(0.942)PS(0.013)S(0.001)PDTIDELR	Os02g0827500	0.942339	1.19e-20	133.45	3	-0.1632	2	43496	44036	42687	43406.3	46988	47153	47506	47215.7	1.08776	0.000934154
KTPLAPAGEASS(0.002)PS(0.196)S(0.801)PDTIDELR	Os02g0827500	0.801283	7.86e-52	181.31	3	0.05154	1	37698	37434	34784	36638.7	43260	41008	42920	42396	1.15714	0.00881253
S(0.997)Y(0.001)QGT(0.003)PFIEGLMGSQDDK	Os02g0827500	0.996521	1.67e-31	159.37	3	-0.96847	14	343230	336720	318160	332703	302380	301190	311330	304967	0.916632	0.0258525
SYQGTPFIEGLMGS(1)QDDK	Os02g0827500	0.999969	7.13e-06	89.365	3	-1.4783	2	44298	42169	43009	43158.7	63601	63464	65195	64086.7	1.48491	1.8916e-05
T(0.038)AAS(0.904)IDEPT(0.058)QVPVAAADASHEPR	Os02g0827500	0.903974	2.45e-35	149.16	3	0.62598	2	36529	37374	36701	36868	43704	43179	40952	42611.7	1.15579	0.00240653
RAS(0.997)LVQS(0.003)R	Os02g0826500	0.996632	0.00507458	73.9	3	-0.21487	2	4154.2	4083.2	3849.1	4028.83	3476.6	3908.1	3989.3	3791.33	0.94105	0.271421
MEAPGS(1)PY(0.998)AS(0.592)S(0.409)PES(0.002)APK	Os02g0822300	0.999695	7.05e-30	141	2	-1.1848	39	550550	553530	532590	545557	522760	521180	523130	522357	0.957475	0.0232407
MEAPGS(0.999)PY(0.001)AS(0.961)S(0.039)PESAPK	Os02g0822300	0.961268	2.91e-29	157.68	2	-0.071941	20	319150	310953	313197	314433	317437	318797	321426	319220	1.01522	0.152064
MEAPGS(0.854)PY(0.945)AS(0.314)S(0.881)PES(0.005)APK	Os02g0822300	0.881107	1.23e-29	154.69	2	-0.20919	21	297115	305786	291788	298230	308072	307544	307070	307562	1.03129	0.0860421
MEAPGS(0.569)PY(0.31)AS(0.096)S(0.047)PES(0.978)APK	Os02g0822300	0.977717	3.64e-05	60.489	2	-1.0426	4	46424	45417	45639	45826.7	43949	45309	45498	44918.7	0.980186	0.191197
S(0.88)S(0.908)PPPPQQQAS(0.318)S(0.892)EDDKEKPT(0.001)HLR	Os02g0822300	0.880261	2.22e-73	230.8	4	0.19003	25	716729	709532	635171	687144	641256	631557	628508	633774	0.92233	0.112526
S(0.88)S(0.908)PPPPQQQAS(0.318)S(0.892)EDDKEKPT(0.001)HLR	Os02g0822300	0.908327	2.22e-73	230.8	4	0.19003	58	1473800	1494420	1312630	1426950	1466650	1409970	1447880	1441500	1.0102	0.798111
S(0.477)S(0.523)PPPPQQQAS(0.999)S(0.998)EDDKEKPT(0.002)HLR	Os02g0822300	0.999144	1.18e-14	118.43	4	-4.0666	12	97325	103597	91118.9	97347.1	101519	96960	100587	99688.7	1.02405	0.563154
S(0.477)S(0.523)PPPPQQQAS(0.999)S(0.998)EDDKEKPT(0.002)HLR	Os02g0822300	0.998438	5.43e-52	180.88	4	-4.0666	30	765040	786593	685390	745674	848837	800696	844142	831225	1.11473	0.0749597
LIPS(0.005)DS(0.995)NKR	Os02g0832400	0.995202	0.00796837	59.84	3	-0.64438	2	27268	26120	24221	25869.7	26557	25697	27227	26493.7	1.02412	0.555053
TPDYAY(0.015)HDEVS(0.984)GENR	Os02g0832400	0.984096	0.00388762	55.189	3	0.84015	1	0	0	0	0	0	0	0	0
S(0.774)DS(0.226)IADMMPEALR	Os02g0831500	0.774132	0.00166204	75.89	2	-0.73956	1	23824	22892	23120	23278.7	23964	23266	22036	23088.7	0.991838	0.76744
RSDS(1)IADMMPEALR	Os02g0831500	0.999662	2.26e-55	244.01	2	-0.98063	18	280950	285930	274920	280600	295120	290180	293970	293090	1.04451	0.0247548
DASSLGS(0.207)S(0.897)S(0.897)PIQEQNQK	Os02g0830900	0.896522	8.56e-06	96.414	3	0.12803	2	49006	48869	43329	47068	48823	48654	48654	48710.3	1.03489	0.426255
DASSLGSS(0.024)S(0.976)PIQEQNQK	Os02g0830900	0.976063	1.41e-17	132.08	3	-0.29788	7	312226	323859	288569	308218	296483	284904	290044	290477	0.94244	0.18027
VHQSMLLPQS(0.174)S(0.826)FK	Os02g0830900	0.825629	0.000140391	79.652	3	1.8607	2	60602	61065	57382	59683	64058	62947	65130	64045	1.07309	0.0319665
S(0.003)DS(0.011)S(0.081)IS(0.905)MPPPSLAPTGAITFR	Os02g0832700	0.905271	2.79e-10	111.77	2	-0.28991	1	11308	10368	10856	10844	11953	11869	12112	11978	1.10457	0.0177856
S(0.839)ES(0.161)ELAVIKPEALK	Os03g0107000	0.839096	2.39e-07	57.328	3	-0.95181	1	21825	23173	20853	21950.3	23077	23400	22660	23045.7	1.0499	0.195718
FS(1)DLENR	Os03g0116000	1	0.00201387	107.1	2	-0.10588	1	18911	19883	19092	19295.3	22069	20845	21501	21471.7	1.11279	0.00904117
SSSVLS(1)QR	Os03g0116000	0.999936	0.00587367	88.392	2	-0.29031	1	21061	20226	19825	20370.7	19225	19898	20047	19723.3	0.968222	0.21729
IGPSFGET(0.001)HVS(0.977)T(0.022)AVK	Os03g0124200	0.976642	1.83e-20	147.12	2	1.1499	1	39302	41350	36667	39106.3	32520	31012	29161	30897.7	0.790094	0.00744994
NWHNNS(0.995)QT(0.003)S(0.001)TLK	Os03g0123500	0.995333	1.53e-05	97.45	3	0.38268	3	56145	58700	54072	56305.7	66549	67379	69015	67647.7	1.20144	0.00211365
PFLS(1)PHDK	Os03g0123500	1	0.00654119	60.518	3	-4.0213	1	0	0	0	0	0	0	0	0
GLS(1)PYEK	Os03g0112101	0.999999	0.00018496	112.84	2	0.96791	3	66825	70616	58696	65379	67357	67194	65499	66683.3	1.01995	0.704335
ASPTPAIDS(0.021)DPVS(0.979)PR	Os03g0130700	0.978971	2.02e-20	134.81	2	-1.6078	2	49240	46440	47851	47843.7	38748	41128	40490	40122	0.838606	0.00201115
S(0.001)FS(0.969)APVS(0.029)GTTFVK	Os03g0130700	0.969072	8.05e-07	107.46	2	0.96585	2	99856	100720	92824	97800	97913	97998	95234	97048.3	0.992314	0.80833
DFNS(0.757)YGS(0.243)R	Os08g0191100	0.756773	0.00234577	98.254	2	-1.2284	1	24055	26438	23941	24811.3	25455	25345	25899	25566.3	1.03043	0.400582
KDFNSYGS(1)R	Os08g0191100	0.99998	0.000160619	116.74	2	-1.6541	10	213300	217660	199410	210123	221450	219280	225220	221983	1.05644	0.114456
DMTMS(1)PPGPR	Os03g0136900	0.999697	1.55e-06	133.44	2	-1.8104	3	67960	72683	65520	68721	63369	65387	67666	65474	0.952751	0.252516
S(0.955)T(0.045)YEAITK	Os08g0191100	0.955134	0.000401644	117.71	2	0.097828	1	37637	39312	35219	37389.3	39875	37859	40038	39257.3	1.04996	0.249034
GFDDEKS(0.228)S(0.772)QVDRPTLK	Os03g0138100	0.77182	0.00100383	58.848	3	-1.0971	1	20397	22288	18163	20282.7	24394	21020	25324	23579.3	1.16254	0.140062
HDRS(0.999)VS(0.985)PS(0.007)S(0.008)R	Os03g0138100	0.999415	0.00588692	56.569	3	-0.57981	1	3826.6	4588.8	3762.8	4059.4	3659.6	3415.5	3582.4	3552.5	0.875129	0.123902
HDRS(0.999)VS(0.985)PS(0.007)S(0.008)R	Os03g0138100	0.98488	0.00588692	56.569	3	-0.57981	1	3826.6	4588.8	3762.8	4059.4	3659.6	3415.5	3582.4	3552.5	0.875129	0.123902
LGGYS(1)PR	Os03g0138100	0.999997	0.0130768	86.833	2	-0.73219	2	15969	16203	14614	15595.3	12688	13258	11911	12619	0.809152	0.0091363
LSTYT(0.007)S(0.993)GR	Os03g0138100	0.992708	0.0251938	69.716	2	0.50198	1	28488	27569	26703	27586.7	43627	42138	43856	43207	1.56623	3.72443e-05
S(0.943)T(0.067)S(0.985)RDHY(0.004)QER	Os03g0138100	0.942729	0.00325484	86.114	2	-1.2924	3	21035	22058	18510	20534.3	17101	15810	17572	16827.7	0.819489	0.0321361
S(0.943)T(0.067)S(0.985)RDHY(0.004)QER	Os03g0138100	0.985488	0.00325484	86.114	2	-1.2924	3	21035	22058	18510	20534.3	17101	15810	17572	16827.7	0.819489	0.0321361
T(0.004)AS(0.994)LVIRS(0.002)PEK	Os03g0138100	0.993618	0.000511532	75.652	4	0.84595	1	5573.6	4971.7	4727.8	5091.03	4888.3	5144.3	5024.6	5019.07	0.985864	0.824255
T(0.005)AS(0.002)LVIRS(0.993)PEKK	Os03g0138100	0.993182	0.00634411	52.527	4	-0.88163	2	24586	24542	20883	23337	21433	20008	21001	20814	0.891888	0.124993
TSWNDGYS(0.042)S(0.915)GS(0.042)YR	Os03g0138100	0.915286	0.000126045	89.26	2	1.0135	2	40516	39875	36729	39040	45633	42631	43354	43872.7	1.12379	0.032966
Y(0.006)AT(0.071)NS(0.922)PIEYS(0.001)DVAAYR	Os03g0143800	0.921695	2.05e-10	113.14	2	1.841	2	35812	36001	35471	35761.3	36125	36152	36378	36218.3	1.01278	0.0594796
ALS(1)FEIR	Os03g0143700	1	0.022684	76.825	2	-0.32675	1	15020	15688	15755	15487.7	9991.6	10686	10450	10375.9	0.669944	8.81117e-05
S(0.175)KS(0.775)VPVS(0.041)S(0.009)AAFDSLR	Os03g0143700	0.775333	0.00206036	57.227	3	-1.757	1	72915	67153	68424	69497.3	62254	67278	66268	65266.7	0.939125	0.142409
T(0.174)LS(0.825)WDDSSQEATLCSAK	Os03g0143700	0.825301	2.42e-11	113.49	3	-2.0934	2	90043	91069	83613	88241.7	64534	65668	62944	64382	0.72961	0.000435803
AS(0.005)S(0.995)MSHEMVEVSTVTDR	Os03g0147400	0.99484	1.77e-232	343.27	2	-0.18377	11	315829	316447	297703	309993	309356	298709	300553	302873	0.977031	0.370206
AS(0.554)S(0.554)MS(0.89)HEMVEVS(0.001)TVTDR	Os03g0147400	0.889918	3.46e-17	130	3	-0.014903	9	170498	162378	160391	164422	151500	154179	150902	152194	0.925626	0.017702
RDEGAS(0.97)S(0.03)RK	Os03g0147400	0.97003	0.00305281	90.964	3	-0.083565	4	17716	16947	16929	17197.3	17842	18133	18224	18066.3	1.05053	0.0384292
DQEGGQPAGPEVVADDEVT(0.974)S(0.891)HRFT(0.134)PAR	Os03g0147400	0.891476	6.14e-45	158.19	3	-0.6199	12	283506	287285	266911	279234	265650	267550	270403	267868	0.959295	0.151586
MS(1)HVS(1)S(1)LNPDDMDCIS(1)EPIIR	Os03g0147400	1	0.000120002	63.701	3	3.0294	4	33611.8	33404.4	32328.4	33114.9	56846.8	54956.8	56343.9	56049.2	1.69257	4.79333e-06
MS(1)HVS(1)S(1)LNPDDMDCIS(1)EPIIR	Os03g0147400	1	2.8e-08	83.881	3	3.0294	4	33611.8	33404.4	32328.4	33114.9	56846.8	54956.8	56343.9	56049.2	1.69257	4.79333e-06
MS(1)HVS(1)S(1)LNPDDMDCIS(1)EPIIR	Os03g0147400	1	8.98e-52	166.37	3	3.0294	20	281749	280699	275415	279288	299221	301408	300639	300423	1.07567	0.000579094
MS(1)HVS(1)S(1)LNPDDMDCIS(1)EPIIR	Os03g0147400	1	0.00652847	41.133	3	3.0294	1	0	0	0	0	0	0	0	0
S(0.949)NS(0.052)VRS(0.855)T(0.078)S(0.066)ANENLR	Os03g0147400	0.948656	3.72e-15	130.95	2	0.838	5	34922	35958	34372	35084	41966	40319	40289	40858	1.16458	0.00127805
S(0.605)NS(0.89)VRS(0.469)T(0.124)S(0.912)ANENLR	Os03g0147400	0.889576	0.0036662	54.292	3	-0.57724	2	12908	13778	12737	13141	21552	20442	20125	20706.3	1.5757	0.000140812
S(0.001)NS(0.002)VRS(0.999)T(0.999)S(0.999)ANENLR	Os03g0147400	0.999224	3.72e-15	153.88	2	0.31572	17	172045	176154	165024	171074	148921	151814	145811	148849	0.870082	0.00341142
S(0.001)NS(0.002)VRS(0.999)T(0.999)S(0.999)ANENLR	Os03g0147400	0.999026	8.73e-06	164.6	2	0.31572	13	161521	164861	156338	160907	168611	171699	169750	170020	1.05664	0.0276668
S(1)VNS(1)EADIQLAIK	Os03g0147400	1	1.91e-13	124.68	3	-0.52844	6	402721	400094	376650	393155	376324	372034	376780	375046	0.953939	0.0974515
S(1)VNS(1)EADIQLAIK	Os03g0147400	1	9.83e-08	105.96	3	-0.52844	6	477620	475840	444540	466000	436900	435200	438340	436813	0.937368	0.0519672
S(1)VIIEDS(0.995)PPS(0.06)PAS(0.945)NGDKEKEDEVAEK	Os03g0147400	0.999996	4.26e-23	131.23	4	-3.7573	8	221800	237730	205581	221704	242780	220764	233930	232491	1.04866	0.389092
SVIIEDS(1)PPS(1)PAS(1)NGDKEKEDEVAEK	Os03g0147400	0.999939	2.23e-29	142.45	4	-3.1089	32	1687234	1693388	1499782	1.6268e+06	1521634	1490453	1480850	1.49765e+06	0.920608	0.116774
SVIIEDSPPS(1)PASNGDK	Os03g0147400	0.999934	2.99e-103	274.02	3	0.50864	29	1281380	1292980	1148690	1.24102e+06	1390690	1360520	1367370	1372860	1.10624	0.0569071
SVIIEDS(1)PPS(1)PAS(1)NGDKEKEDEVAEK	Os03g0147400	0.999987	1.54e-29	142.45	4	-3.1089	37	1881586	1886625	1675513	1.81457e+06	1686685	1657751	1644018	1662818	0.916368	0.0973521
AAAAAAAT(0.011)S(0.989)PR	Os03g0157600	0.988965	2.77e-09	115.33	2	-0.93927	6	14151	13875	13792	13939.3	15285	16434	15328	15682.3	1.12504	0.00928697
AGS(1)NPQEQESNSAPELSPSER	Os03g0165300	0.999983	2.63e-08	87.532	3	-1.029	2	13719	13796	13987	13834	13932	12964	14315	13737	0.992988	0.806798
GKDEAIS(1)S(1)EDRDEFQSPSSAAAAR	Os03g0165300	0.999936	7.14e-85	234.48	4	0.31285	16	483248	486067	447798	472371	412704	396623	407660	405662	0.858779	0.00631261
GKDEAIS(1)S(1)EDRDEFQSPSSAAAAR	Os03g0165300	0.999775	2.6e-22	112.62	4	0.31285	10	178946	180240	167333	175506	152339	149076	152191	151202	0.861519	0.00384299
DEAISSEDRDEFQS(1)PSSAAAAR	Os03g0165300	0.999704	5.06e-85	236.28	3	0.39458	14	405348	408877	369261	394495	313430	301734	306351	307172	0.778645	0.0019343
EEFGAEMDS(0.002)NS(0.849)S(0.85)S(0.299)ENGGGGGGK	Os03g0165300	0.849167	9.86e-14	116.6	3	1.13	6	79961	83908	76306	80058.3	75048	69707	74734	73163	0.913871	0.0689887
EEFGAEMDS(0.002)NS(0.849)S(0.85)S(0.299)ENGGGGGGK	Os03g0165300	0.849532	9.86e-14	116.6	3	1.13	8	177987	171792	189506	179762	164640	160527	160021	161729	0.899688	0.0251149
GLGEQDAS(1)AQGGGGLSR	Os03g0165300	1	3.53e-30	193.27	2	0.59695	1	19623	19691	19595	19636.3	22910	24787	23552	23749.7	1.20948	0.00120172
PAGMAAASLLS(0.995)PS(0.005)QSSPMAGR	Os03g0165300	0.995237	4.33e-28	144.5	3	-0.022778	1	58278	61823	53540	57880.3	53094	51868	54413	53125	0.917842	0.128104
S(0.038)AQNS(0.398)IY(0.782)VQNS(0.782)R	Os03g0165300	0.781766	0.0237029	49.081	2	0.11524	1	13190	12086	11548	12274.7	10572	10094	10435	10367	0.844585	0.0154674
S(0.118)S(0.882)VGAPTSIMTSR	Os03g0166800	0.8819	1.21e-13	139.05	2	0.1468	2	86615	86461	82254	85110	101170	101530	100500	101067	1.18748	0.000559734
GWIDEHTLAPS(0.005)KPGS(0.994)GMVVAVK	Os03g0170400	0.994244	1.07e-13	114.35	4	-0.73216	2	26296	27449	23461	25735.3	21854	22459	23237	22516.7	0.874932	0.0581811
NFRPDS(1)LLGEGGFGHVYK	Os03g0170400	0.999998	2.41e-08	110.4	3	-2.5461	1	27937	28782	28737	28485.3	29191	27771	29020	28660.7	1.00616	0.762272
S(0.975)T(0.02)LT(0.004)LPS(0.001)MK	Os03g0170400	0.975011	0.000428747	99.283	2	-3.3428	1	56477	55166	50047	53896.7	54781	51589	54777	53715.7	0.996642	0.957112
STLTLPS(1)MK	Os03g0170400	0.999688	0.00121547	141.95	3	-0.93805	4	151090	154100	139570	148253	161870	157270	162170	160437	1.08218	0.0664228
TSLS(0.002)S(0.011)VPS(0.797)T(0.19)FK	Os03g0170400	0.796737	0.000539466	75.509	3	-0.097454	1	6808	6789.5	6090.1	6562.53	6555.4	7102.7	7232.1	6963.4	1.06108	0.277267
VDHS(0.999)MNNGAY(0.001)PSK	Os03g0170400	0.999055	0.000595708	69.935	3	0.27441	3	73728	67456	60974	67386	59398	55133	59664	58065	0.861677	0.0727782
S(0.001)VS(0.999)MGGGH	Os03g0170900	0.999194	0.000834275	106.04	2	-0.30072	5	29937	31507	29616	30353.3	27054	26993	27210	27085.7	0.892346	0.0041244
AMPS(1)LIFTK	Os03g0167500	0.999894	0.0044923	59.542	3	-0.90021	1	2525.4	2252.2	1862.7	2213.43	2697.9	3161.6	2757.8	2872.43	1.29773	0.0591216
HCADS(0.994)EVNLAGAS(0.002)S(0.002)GQS(0.002)FR	Os03g0167500	0.993537	0.0082217	41.703	3	-0.62118	1	13454	15303	13931	14229.3	14899	13884	13274	14019	0.985218	0.790092
LPSQS(0.003)S(0.089)S(0.907)FR	Os03g0167500	0.907297	0.00240967	88.576	2	0.56109	1	12215	12569	11478	12087.3	10683	9808.2	10228	10239.7	0.847146	0.0104098
RPS(0.996)S(0.004)QSISR	Os03g0167500	0.996254	0.000375585	157.74	3	0.012735	2	6202.6	6492.1	5801.1	6165.27	5397.9	5185.5	4838.7	5140.7	0.833816	0.0164553
SSVAAS(1)PPRPISR	Os03g0167500	0.999683	5.62e-05	85.469	3	-0.12662	1	3164.2	3532.4	2784.2	3160.27	6380.2	5622.4	5731.4	5911.33	1.87052	0.00136011
ALGCRS(1)PAAAER	Os03g0180100	1	0.0134732	61.233	2	-0.50333	1	8908	8446	8699.8	8684.6	10528	9686.7	10194	10136.2	1.16715	0.00581319
GTIDKPVKPS(0.004)FLQCS(0.79)S(0.206)K	Os03g0186500	0.789859	0.00247156	50.916	4	0.39097	1	29005	37193	25360	30519.3	31630	22314	28462	27468.7	0.900042	0.536601
Y(0.005)PADIHNS(0.995)PK	Os03g0186500	0.994765	0.00111022	90.685	2	-0.37321	2	21821	23273	21900	22331.3	21783	21244	21652	21559.7	0.965445	0.19253
ES(0.014)AS(0.011)EKNS(0.975)PPK	Os03g0181800	0.975244	0.00398822	58.21	3	-0.61423	1	0	0	0	0	0	0	0	0
AALEEHFEQHQPFT(0.1)S(0.882)FPS(0.018)NEVK	Os03g0183800	0.882129	4.47e-11	110.94	4	2.1899	3	90821	89940	88996	89919	119030	117720	120200	118983	1.32323	4.83446e-06
AALEEHFEQHQPFT(0.777)S(0.254)FPS(0.969)NEVK	Os03g0183800	0.968955	1.48e-08	87.881	4	-1.7273	2	54623	54825	54414	54620.7	91332	92241	96104	93225.7	1.70678	4.49156e-06
DMKPIEESTTIDVES(0.994)LPS(0.972)PAS(0.028)FS(0.006)LKPPPK	Os03g0183800	0.99378	4.48e-16	94.721	5	1.0672	3	44489	45627	42147	44087.7	49512	50054	50635	50067	1.13562	0.0062594
DMKPIEESTTIDVES(0.994)LPS(0.972)PAS(0.028)FS(0.006)LKPPPK	Os03g0183800	0.971954	4.48e-16	94.721	5	1.0672	3	44489	45627	42147	44087.7	49512	50054	50635	50067	1.13562	0.0062594
S(1)FDDDDLS(1)NKPVLK	Os03g0183800	1	8.41e-25	141.97	3	-0.66256	17	778680	803490	673300	751823	817290	760530	797370	791730	1.05308	0.406018
S(1)FDDDDLS(1)NKPVLK	Os03g0183800	1	7.76e-24	137.09	3	-0.66256	12	801990	829040	699600	776877	851480	787580	831160	823407	1.05989	0.348544
MLDGDT(0.027)S(0.852)S(0.121)R	Os03g0183800	0.85178	0.00761113	68.626	2	-1.9624	2	18966	19218	16682	18288.7	21420	20099	20659	20726	1.13327	0.0600259
MLDGDTS(0.003)S(0.997)R	Os03g0183800	0.997397	0.00105741	131.45	2	-0.34919	3	27570	26177	25874	26540.3	29451	29816	28921	29396	1.1076	0.00875419
DS(0.026)S(0.841)S(0.132)DEDNLFFSK	Os03g0187100	0.841267	4.31e-31	226.19	2	0.04134	3	113138	113265	101964	109456	124711	121280	122014	122668	1.12071	0.0326233
EAS(1)LENETGR	Os03g0187100	0.999952	3.19e-05	178.95	2	-0.0022401	1	8192.2	9108.9	7693.2	8331.43	12315	11476	12094	11961.7	1.43573	0.0024704
ELS(1)DLELGEFR	Os03g0187100	1	1.21e-08	181.49	2	-1.0644	2	38978	33811	38356	37048.3	36185	38419	35851	36818.3	0.993792	0.929382
IDIGGS(0.997)PVS(0.003)AAR	Os03g0187100	0.996776	0.000191981	92.781	2	0.5372	1	42163	41280	39151	40864.7	41968	42889	42444	42433.7	1.0384	0.171546
INQS(1)PNVLNQAMHSER	Os03g0187100	0.999999	7.06e-05	76.492	3	-0.81367	3	58764	60039	57667	58823.3	63991	62873	61375	62746.3	1.06669	0.0183917
S(1)IS(1)PAENEER	Os03g0187100	1	7.61e-09	116.79	2	-1.1323	3	40076	41757	39476	40436.3	41872	39457	40951	40760	1.008	0.758119
S(1)IS(1)PAENEER	Os03g0187100	1	7.61e-09	169.33	2	-1.1323	4	55195	57865	53225	55428.3	55625	52312	54033	53990	0.974051	0.434703
VQKPWNS(1)LDGNLGR	Os03g0187100	1	0.0149156	44.816	3	1.1134	1	17173	16406	16957	16845.3	17908	18626	19053	18529	1.09995	0.0137124
VSHAEDPYANFDDS(0.972)DDS(0.021)AT(0.007)R	Os03g0187100	0.971524	5.28e-34	152.28	3	-0.52667	4	42980	43556	40630	42388.7	43659	44193	45523	44458.3	1.04883	0.123685
VSHAEDPY(0.015)ANFDDS(0.918)DDS(0.861)AT(0.206)RK	Os03g0187100	0.860513	4.19e-06	77.576	3	-1.369	5	69082	68843	67033	68319.3	75994	75905	77552	76483.7	1.1195	0.000664121
QQQAGGVGDGVS(1)PGNVPVCYYGPGGR	Os03g0196400	0.999984	7.17e-15	107.3	3	1.1199	3	64688	64519	62168	63791.7	62973	63946	62774	63231	0.991211	0.56932
APS(1)VFNVR	Os03g0200500	1	0.00828496	83.998	2	0.26739	1	9917.5	9964	9374.9	9752.13	10283	9653.7	11183	10373.2	1.06369	0.267699
AAS(0.843)DS(0.151)NS(0.005)VSSSYR	Os03g0210800	0.84346	8.44e-24	209.7	2	-2.0526	1	12886	12980	12389	12751.7	14876	12996	12853	13575	1.06457	0.285683
AAS(0.001)DS(0.034)NS(0.944)VS(0.021)SSYR	Os03g0210800	0.944337	6.73e-14	160.78	2	0.89352	2	12999	13655	12328	12994	13743	13235	12950	13309.3	1.02427	0.513135
GGS(0.007)S(0.028)HS(0.953)S(0.906)PDQPS(0.583)S(0.504)PQT(0.02)R	Os03g0210800	0.952724	1.05e-07	111.34	2	0.76782	4	5421.1	5410.1	4916.3	5249.17	4244.4	4496.3	4181.3	4307.33	0.820575	0.00727341
GGS(0.107)S(0.267)HS(0.641)S(0.98)PDQPS(0.182)S(0.82)PQT(0.003)R	Os03g0210800	0.979768	1.18e-08	111.63	2	0.25128	7	19160.8	19087.4	17695.3	18647.8	17700.1	18191	17647.7	17846.3	0.957016	0.19183
GGSSHSSPDQPS(0.025)S(0.975)PQTR	Os03g0210800	0.975162	2.67e-33	205.28	2	-0.010002	9	16640.1	17517.1	15533.3	16563.5	17751.4	15561.3	15529.3	16280.7	0.982924	0.765181
HEAS(0.979)DIIT(0.019)GS(0.001)GS(0.001)TASR	Os03g0210800	0.9785	5.88e-11	102.38	2	-1.5406	1	0	0	0	0	0	0	0	0
NDS(0.957)Y(0.041)RHET(0.001)GAQSSGSTNYIR	Os03g0210800	0.957248	0.00209847	48.733	3	-0.56821	1	7854	8095	7691.9	7880.3	7530.1	7496.3	7942	7656.13	0.971554	0.289263
QAS(0.821)INT(0.179)R	Os03g0210800	0.820828	0.0182226	79.489	2	0.060974	2	24082	24308	21762	23384	24202	24200	24677	24359.7	1.04172	0.307597
RPAFAAPDTTTHS(0.999)K	Os03g0210800	0.999292	1.9e-08	104.16	3	-0.10002	1	19263	19131	18140	18844.7	21887	22984	23191	22687.3	1.20391	0.00207976
KKPS(0.071)AHS(0.929)GGGGGR	Os03g0210600	0.929007	0.000437062	72.433	4	0.70529	3	14131	14630	12611	13790.7	26283	26456	25423	26054	1.88925	0.000163663
KPS(0.934)S(0.066)GGGGGYGGGR	Os03g0210600	0.934198	0.00690212	58.32	2	-0.69509	1	5803.6	5075.3	5415.1	5431.33	10630	10020	10851	10500.3	1.93329	0.000131081
KPS(0.072)S(0.928)GGGGGYGGGR	Os03g0210600	0.927966	0.000201513	83.243	3	0.85961	4	42066	45476	39387	42309.7	76956	72038	73369	74121	1.75187	0.000257062
KKPT(0.149)S(0.85)GGGGGY(0.001)GGGR	Os03g0210600	0.849604	0.000826591	77.192	3	1.2626	5	61196	61502	56736	59811.3	134580	129550	131300	131810	2.20376	9.8713e-06
KPSGGYGYGAS(0.211)S(0.789)GGGHGGR	Os03g0210600	0.789183	6.65e-08	104.81	3	-0.50778	1	4078	5170.3	3683	4310.43	8008.9	6839.1	8085.1	7644.37	1.77346	0.00707501
ALEEYS(0.999)QEIT(0.001)R	Os03g0211500	0.999353	7.48e-05	104.04	2	0.944	1	16716	16021	16923	16553.3	15926	16555	16563	16348	0.987596	0.588568
KPVPIQGQS(0.078)T(0.806)T(0.115)PPVQS(1)PVK	Os03g0211500	0.999898	9.62e-18	131.59	4	0.647	12	263710	268049	246501	259420	258400	252008	260684	257031	0.99079	0.768151
MVDS(0.01)S(0.032)LS(0.958)AK	Os03g0211500	0.958346	0.00171608	85.154	2	1.3038	2	102130	104160	93491	99927	96790	90839	91546	93058.3	0.931263	0.1431
T(0.365)PS(0.518)T(0.098)T(0.019)RPAT(0.001)S(0.003)YHS(0.996)R	Os03g0211500	0.995993	2.75e-05	99.568	3	0.83643	4	16062.4	15664	14289.5	15338.6	12341.6	12404.1	12343.5	12363.1	0.806008	0.00382305
T(0.018)PS(0.833)T(0.129)T(0.021)RPATSYHSR	Os03g0211500	0.832806	2.75e-05	87.49	3	-1.225	2	15399.4	15198.6	13943.4	14847.1	10671.9	10640.1	10829.6	10713.9	0.721612	0.000503592
WFS(1)GKEPAEDNDDGPANVSVR	Os03g0211500	1	2.02e-59	218.48	3	-0.95297	5	370090	374670	333890	359550	336590	327190	330700	331493	0.921967	0.0995686
ALS(1)VEAPDCK	Os03g0219800	1	0.000724362	77.593	3	-0.8021	1	10453	10511	9286.7	10083.6	19764	20243	20102	20036.3	1.98703	7.39002e-05
VDVSSLPDHPVSSHVAAEDQAGQAAS(0.899)S(0.899)PLNS(0.166)PT(0.036)R	Os03g0219800	0.89916	7.01e-60	159.54	3	0.40434	2	42534	43040	40648	42074	39088	37508	38117	38237.7	0.908819	0.0107364
VDVSSLPDHPVSSHVAAEDQAGQAAS(0.899)S(0.899)PLNS(0.166)PT(0.036)R	Os03g0219800	0.899161	7.01e-60	159.54	3	0.40434	3	86265	84842	83308	84805	78765	78948	77762	78491.7	0.925555	0.00225027
VDVSSLPDHPVSSHVAAEDQAGQAAS(0.226)S(0.777)PLNS(0.802)PT(0.195)R	Os03g0219800	0.801625	3.54e-36	130.53	4	-0.2096	2	56704	54036	55266	55335.3	52338	54926	53684	53649.3	0.969531	0.191363
VEES(0.019)APGS(0.981)WHNAHASIK	Os03g0219800	0.981165	3.72e-05	75.358	4	-1.9419	1	13457	13120	12498	13025	18356	17936	17300	17864	1.37152	0.000336757
EHS(1)LENHNSSILHK	Os03g0221800	0.999985	2.92e-05	85.563	4	0.14909	1	6437.6	6621.6	6095.4	6384.87	5415.1	4987.3	4421.1	4941.17	0.773887	0.0152443
EKS(0.904)T(0.096)DWLR	Os03g0221800	0.904054	0.0286179	43.502	3	0.56755	1	12484	12318	11832	12211.3	16278	15920	16178	16125.3	1.32052	9.00042e-05
FS(0.003)S(0.997)VGDYEEK	Os03g0221800	0.997276	3.09e-05	139.31	2	0.66806	1	36379	35163	32187	34576.3	43858	46953	43900	44903.7	1.29868	0.00363187
LVEPS(0.087)LS(0.711)FT(0.193)NS(0.009)S(0.001)PQS(1)PPQYK	Os03g0221800	0.999528	9.64e-34	149.85	3	0.54475	3	67811	69234	62830	66625	62327	60513	61122	61320.7	0.920385	0.0556967
MELS(1)PNGQIAR	Os03g0221800	1	0.0112271	64.121	2	-0.73082	1	20215	21263	20325	20601	25525	24462	26912	25633	1.24426	0.00240245
HPS(1)QPKPLDLK	Os03g0226600	1	0.00132883	66.285	4	0.15983	1	6925.7	6519.5	6477	6640.73	5546.2	5723	6093.3	5787.5	0.871515	0.0168579
NET(0.032)AS(0.968)DVDEAGQSTSSNIR	Os03g0218300	0.967577	3.27e-24	135.55	3	-0.14601	3	17392	18029	16724	17381.7	17548	17658	17766	17657.3	1.01586	0.502308
S(0.012)ES(0.213)FS(0.775)GFR	Os03g0218300	0.775354	0.000507021	108.81	2	-0.46599	1	6445.2	5885	6007.1	6112.43	5531.2	6152	5101	5594.73	0.915304	0.21028
S(1)YGDDMDDDRR	Os03g0218300	1	1.32e-08	142.04	2	0.26424	3	42194	45272	41944	43136.7	45465	45123	47072	45886.7	1.06375	0.0884557
YRES(0.997)PS(0.003)PR	Os03g0218300	0.997267	0.00546786	68.893	3	-0.24217	1	2692.4	2782.5	2508.8	2661.23	2627.4	2377.5	2718.9	2574.6	0.967446	0.540494
AFLAAAAS(0.004)S(0.996)PR	Os03g0234600	0.995861	1.92e-08	135.55	2	0.49921	2	21018	21649	20583	21083.3	22592	21435	24183	22736.7	1.07842	0.120551
S(0.796)S(0.187)LAS(0.017)AAAHAVAK	Os03g0241900	0.795899	2.11e-05	88.78	3	-0.79075	1	7759.1	7733.9	7549.3	7680.77	13960	13501	14047	13836	1.80138	2.55131e-06
EDGTAS(0.003)S(0.997)AR	Os03g0238300	0.996532	5.76e-05	108.15	2	0.36175	1	3901.4	3813.2	3640.9	3785.17	3224.9	3124.4	3308.1	3219.13	0.85046	0.00348678
S(1)FFLS(1)ER	Os03g0238300	1	0.0191255	74.841	2	-1.1508	1	18981	18685	16995	18220.3	17954	18276	19389	18539.7	1.01753	0.687495
S(1)FFLS(1)ER	Os03g0238300	1	0.0191255	74.841	2	-1.1508	1	18981	18685	16995	18220.3	17954	18276	19389	18539.7	1.01753	0.687495
PAAAS(0.006)PT(0.028)T(0.13)NPS(0.849)PPPS(0.987)PR	Os03g0244950	0.849372	0.000642391	58.093	3	1.1358	1	8533.7	8348.6	7411.2	8097.83	8225.5	7953.9	8578.2	8252.53	1.0191	0.69918
PAAAS(0.006)PT(0.028)T(0.13)NPS(0.849)PPPS(0.987)PR	Os03g0244950	0.986944	0.000642391	58.093	3	1.1358	1	8533.7	8348.6	7411.2	8097.83	8225.5	7953.9	8578.2	8252.53	1.0191	0.69918
VVLPS(0.896)PS(0.104)QAK	Os03g0241300	0.895541	0.00066799	78.342	3	0.138	2	25311	24310	22102	23907.7	18327	18155	19863	18781.7	0.785592	0.00815834
T(0.001)EDES(0.999)RPLEDGTGEASR	Os03g0246800	0.999247	2.33e-11	116.48	3	-0.12843	2	13699	13891	12901	13497	14936	14442	15120	14832.7	1.09896	0.0233334
TEDESRPLEDGT(0.001)GEAS(0.999)R	Os03g0246800	0.999493	6.99e-33	201.4	2	-0.044232	2	10638	11284	9686	10536	11861	11497	12393	11917	1.13107	0.0654869
DVPAVS(1)PPPK	Os03g0245700	1	0.0144097	45.257	3	-0.28537	1	6848.2	6714.3	6434.7	6665.73	5530.5	6005.6	6489.8	6008.63	0.901421	0.100872
AEEQQQPS(0.001)PDS(0.999)PIK	LOC_Os03g15000	0.99901	3.18e-19	135.45	3	-0.089617	5	120800	119930	115740	118823	129790	130500	135160	131817	1.10935	0.00480295
T(0.987)LRS(0.992)S(0.021)QGK	Os03g0248000	0.99249	0.0260762	50.108	3	4.1416	1	9905.4	11136	8599	9880.13	7113.2	7193.1	6904.3	7070.2	0.715598	0.0121858
ADAS(0.756)PS(0.244)DGSGAR	Os03g0255000	0.75617	4.17e-09	162.38	2	-0.76529	1	20906	20952	20451	20769.7	10941	10617	10994	10850.7	0.522429	1.0766e-06
EAY(0.982)DDLRS(0.17)Y(0.014)Y(0.014)S(0.819)R	Os03g0255000	0.819268	0.0171498	50.786	2	3.291	1	11156	11597	9824.9	10859.3	12573	11449	11442	11821.3	1.08859	0.217508
GLLS(0.045)ES(0.954)FHS(0.001)LTSR	Os03g0264800	0.953668	7.9e-09	113.25	3	-0.75546	2	33943	34455	32156	33518	41699	42950	41922	42190.3	1.25874	0.000544665
RS(1)PQETTAAPSKPADEVSEGNLK	Os03g0264800	0.999828	1.19e-45	161.11	3	-0.42542	3	62955	63303	55490	60582.7	50938	46816	48849	48867.7	0.806628	0.01243
T(1)WQNQMS(0.999)PLIS(0.001)R	Os03g0264800	0.999298	0.0247187	40.278	2	-2.1861	1	6856.7	6522.6	6915.2	6764.83	5790	6251.4	6514	6185.13	0.914307	0.0814455
Y(0.012)S(0.988)PPPVVEVVAEK	Os03g0264800	0.98781	3.94e-05	85.619	3	0.058026	2	13661	14417	12182	13420	11159	11040	11426	11208.3	0.835196	0.0247567
RES(1)FENPLAGR	Os03g0265700	1	4.4e-09	158.02	3	0.35508	12	172540	168620	165910	169023	160530	162340	164100	162323	0.960361	0.0362407
S(1)FGS(1)HEDEDR	Os03g0265700	1	3.12e-05	148.28	3	-0.31643	15	207800	207792	192049	202547	179511	181657	179144	180104	0.889196	0.0118215
S(1)FGS(1)HEDEDR	Os03g0265700	1	4.97e-05	163.12	3	-0.31643	12	85179	88195	82162	85178.7	83852	83599	83353	83601.3	0.981482	0.423617
HNIS(0.001)T(0.004)S(0.023)S(0.149)GLS(0.818)DPAVAT(0.004)GIS(0.001)DLMYEPK	Os03g0265700	0.818292	1.85e-13	97.437	3	-0.8236	3	107450	104600	105700	105917	108570	110330	108340	109080	1.02987	0.0386064
GGDLS(1)EDEGVVK	Os03g0270700	1	0.0370213	52.576	2	0.74795	1	51211	52751	52182	52048	52678	50714	55637	53009.7	1.01848	0.565781
NS(0.939)PS(0.061)NIFGLDSAASR	Os03g0270700	0.939244	0.00593457	47.32	3	-1.4421	1	7047.7	7256	7244.9	7182.87	7925	8616.1	8253.8	8264.97	1.15065	0.00571848
SADQLS(0.173)NDS(0.827)PHNVVHLDIFK	Os03g0270700	0.826702	1.3e-06	86.551	4	1.39	1	0	0	0	0	0	0	0	0
T(0.007)GLS(0.145)S(0.847)PIPEQEVPTAHWK	Os03g0270700	0.847464	2.75e-06	97.49	3	0.55627	1	29338	27444	27374	28052	26741	29753	28762	28418.7	1.01307	0.763156
ALDADNS(0.946)PHAPS(0.024)MS(0.03)EEEINALPVFK	Os03g0272300	0.945869	1.21e-37	149.84	4	-0.80507	9	255462	254368	239492	249774	235575	230692	229641	231969	0.928717	0.0298212
VQAHQGSAS(1)FR	Os03g0272300	0.999988	9.41e-20	216.97	2	-0.24048	6	150880	154600	139060	148180	108270	107740	110080	108697	0.733545	0.000699292
DSTSNAS(0.002)SILNWS(0.072)S(0.925)FR	Os03g0278700	0.92501	1e-05	97.621	3	-0.010283	1	13568	14550	13608	13908.7	15099	14964	14681	14914.7	1.07233	0.0443035
S(0.981)PEKEIS(0.018)DLS(0.001)TSTSMK	Os03g0278700	0.981051	2.33e-07	103.92	3	-0.45829	2	152590	155130	138650	148790	124860	119870	117450	120727	0.81139	0.0061389
GGAAPS(1)PGGAGGLPNGR	Os03g0286300	1	8.16e-24	142.03	2	0.37896	1	19280	19356	19313	19316.3	24185	24197	23756	24046	1.24485	3.72867e-06
KQS(0.785)PS(0.168)GGT(0.046)PDATSNETNLATIES	Os03g0288600	0.784887	3.26e-08	80.359	3	0.97635	1	18662	19233	19867	19254	23157	20763	22133	22017.7	1.14354	0.0215513
VVIAEGS(1)GEQK	Os03g0288600	1	0.000836922	70.54	3	0.24186	1	8717.2	9482.8	9055.7	9085.23	12339	11663	12838	12280	1.35164	0.00123795
GQGQAAS(1)GDDEEVDSGGGR	Os03g0299800	1	3.45e-39	159.8	2	0.18663	2	2823.9	2704.2	2331	2619.7	4922.6	4916.7	4900.7	4913.33	1.87553	0.000404863
KQHEDS(0.999)DEES(0.001)AAAQAGGGNR	Os03g0299800	0.999039	7.7e-38	145.4	3	0.467	5	15174	14633	14508	14771.7	20711	21036	21405	21050.7	1.42507	2.93752e-05
S(0.918)MS(0.082)CPPK	Os03g0299800	0.917873	0.00433955	79.906	2	0.095505	1	0	0	0	0	0	0	0	0
S(1)S(1)PQS(1)VLQR	Os03g0305150	1	0.0217491	47.067	2	0.83402	1	1438.1	1335.6	1622.2	1465.3	2228.7	2157.6	2062.6	2149.63	1.46703	0.00318164
S(1)S(1)PQS(1)VLQR	Os03g0305150	1	0.0217491	47.067	2	0.83402	1	1438.1	1335.6	1622.2	1465.3	2228.7	2157.6	2062.6	2149.63	1.46703	0.00318164
S(1)S(1)PQS(1)VLQR	Os03g0305150	1	0.0217491	47.067	2	0.83402	1	1438.1	1335.6	1622.2	1465.3	2228.7	2157.6	2062.6	2149.63	1.46703	0.00318164
WSVNLAEVS(1)PLK	Os03g0306900	0.999904	0.00148518	62.377	3	-0.2829	1	4383.4	4515.1	4483.3	4460.6	5571.1	5579.1	5208.6	5452.93	1.22247	0.00119014
YAS(1)HMGR	Os03g0309100	0.999562	0.022313	77.046	2	-0.20655	2	18743	19144	17831	18572.7	15377	14591	13589	14519	0.78174	0.0040133
SLST(0.061)S(0.938)PDEAK	Os03g0278200	0.938418	2.15e-05	181.68	2	0.92908	4	86943	86596	79911	84483.3	93772	92221	90444	92145.7	1.0907	0.0409069
S(0.973)T(0.027)DEMPEVK	Os03g0280700	0.973265	3.4e-05	110.08	2	-0.54884	1	42791	46938	43751	44493.3	37463	36642	35430	36511.7	0.82061	0.00362501
RLS(0.997)HS(0.002)GTAPAR	Os03g0284500	0.997169	0.00260629	65.805	3	2.0868	2	5762.1	5098	5193.8	5351.3	5158.1	4938.5	5104	5066.87	0.946848	0.256236
RPS(1)NHPER	Os03g0325500	1	0.00557439	72.531	3	-0.059644	2	5512.6	5411.9	5217.9	5380.8	4576.6	5007.1	5054.7	4879.47	0.906829	0.0502039
PAPVS(0.182)AGEAS(0.818)LGR	Os03g0293500	0.818034	0.000428515	81.615	2	3.4758	1	25683	25019	24295	24999	24671	24473	24890	24678	0.987159	0.491405
PWAT(0.001)GLS(0.999)GQLQK	Os03g0294800	0.998548	0.000264084	77.078	3	-0.48191	1	6840.3	6587.8	5880.3	6436.13	7628.1	8380.5	8673.9	8227.5	1.27833	0.0144173
MLS(1)CAGADR	Os05g0169100	1	5.42e-05	108.43	2	-1.1193	2	34304	33698	30844	32948.7	24664	23888	25422	24658	0.748376	0.00151816
GLS(1)LS(1)LPKPAAPLHGGLDR	Os03g0341300	1	0.000257971	115.71	3	0.84924	3	45594	46760	41094	44482.7	81401	77310	77711	78807.3	1.77164	0.000179631
GLS(1)LS(1)LPKPAAPLHGGLDR	Os03g0341300	1	1.95e-06	96.128	3	0.84924	5	38874	42329	36328	39177	67491	66967	64099	66185.7	1.6894	0.000364243
S(0.001)DNT(0.018)VEDS(0.982)ES(1)DEEGER	Os03g0341200	0.981785	0.000334788	78.95	2	-0.52775	1	2614.3	2723.2	2688.1	2675.2	1796.8	1778.5	1859.9	1811.73	0.677233	2.7602e-05
S(0.001)DNT(0.018)VEDS(0.982)ES(1)DEEGER	Os03g0341200	0.999737	0.000334788	78.95	2	-0.52775	1	2614.3	2723.2	2688.1	2675.2	1796.8	1778.5	1859.9	1811.73	0.677233	2.7602e-05
MRS(1)HDKR	Os03g0344300	1	0.0040389	76.228	4	0.3504	4	17102	15008	15838	15982.7	12884	15718	13879	14160.3	0.885981	0.150478
DPEATTMEIDNENGGDNDS(1)QLNGQNK	Os03g0347200	0.99997	1.38e-14	104.14	4	-0.40725	1	16632	16810	16885	16775.7	17283	18125	18287	17898.3	1.06692	0.0234856
LGLGGS(1)FANR	Os03g0349200	1	0.00134479	89.679	2	-0.18229	1	13761	13443	12090	13098	12039	11881	12746	12222	0.93312	0.207027
PS(0.011)APS(0.989)PDHPQQPDPPPPPAVAAEK	Os03g0349200	0.988997	3.98e-17	116.28	3	0.61273	3	124270	120790	110560	118540	117080	116580	119650	117770	0.993504	0.889297
NLDGAS(1)DDDEVDAYSNQITEEHYR	Os03g0352450	1	1.71e-78	229.56	3	-0.61521	12	198860	203060	188450	196790	200700	197850	201340	199963	1.01613	0.511697
DIPVAHQS(0.956)PS(0.044)R	Os03g0355700	0.955813	9.14e-06	105.41	3	0.034225	4	27507	26944	25658	26703	24363	24122	26753	25079.3	0.939195	0.178416
T(0.041)QHS(0.959)FALPAPAPAVEEEQIR	Os03g0355700	0.958557	4.06e-08	101.59	3	0.45223	2	22591	20954	23349	22298	22711	23422	23705	23279.3	1.04401	0.271577
DKS(0.747)T(0.226)S(0.031)PDS(0.996)MPMK	Os03g0358000	0.995894	0.000563416	88.282	2	-0.70755	4	56088	56572	53856	55505.3	58893	57035	60287	58738.3	1.05825	0.0626308
GLALS(1)MK	Os03g0358000	1	0.00985021	92.439	2	0.58678	1	20515	20949	20381	20615	26197	25972	27006	26391.7	1.28022	6.88203e-05
PSLCT(0.001)ES(0.043)MHS(0.957)PK	Os03g0358000	0.956854	1.12e-07	69.908	3	-0.68269	3	57907	59404	53834	57048.3	55793	54298	54614	54901.7	0.962371	0.287413
QLS(1)PLNR	Os03g0358000	1	0.00612229	98.233	2	0.37594	4	29641	29700	27889	29076.7	28495	27150	27634	27759.7	0.954706	0.138976
S(0.999)PFDS(0.001)QQQK	Os03g0358000	0.998782	0.0127314	72.434	2	1.1907	1	52954	56972	52044	53990	46612	43629	46518	45586.3	0.844348	0.00867574
S(0.869)S(0.067)LNT(0.059)DT(0.004)R	Os03g0358000	0.869222	1.04e-05	142.12	2	0.5772	5	32213	32476	31834	32174.3	29896	31726	31618	31080	0.965987	0.157378
SSNYS(1)PSR	Os03g0358000	0.999943	0.00313922	135.87	2	1.2566	1	6686.5	8159.8	6377.6	7074.63	7330.4	6428.7	6914.1	6891.07	0.974053	0.808217
S(0.002)T(0.002)S(0.995)FPDNFLNAK	Os03g0358000	0.995081	4.34e-09	136.38	2	1.7506	5	398510	397070	371510	389030	388880	380780	395610	388423	0.998441	0.965492
ST(0.002)S(0.997)T(0.001)NDNIHSR	Os03g0358000	0.996659	1.75e-05	108.5	2	-0.99748	7	24878	26962	24225	25355	30086	30652	31981	30906.3	1.21894	0.00575338
T(0.008)EVNKS(0.992)DGDEHLPLVK	Os03g0358000	0.992423	1.85e-07	105.67	3	1.1404	5	109150	99942	99923	103005	108690	124440	110390	114507	1.11166	0.113374
VDS(0.002)T(0.006)CDS(0.779)ET(0.398)S(0.81)QNGALET(0.006)QFK	Os03g0358000	0.77867	4.2e-06	70.345	3	4.0525	2	62003	61135	59565	60901	59572	58511	57611	58564.7	0.961637	0.0621327
VDS(0.002)T(0.006)CDS(0.779)ET(0.398)S(0.81)QNGALET(0.006)QFK	Os03g0358000	0.809517	4.2e-06	70.345	3	4.0525	2	62003	61135	59565	60901	59572	58511	57611	58564.7	0.961637	0.0621327
PAGGNAPAPVVLPS(0.017)APAARPPPPS(0.983)RR	Os03g0360300	0.982923	1.6e-14	102.6	4	-0.55631	3	25543	23578	23881	24334	27273	27138	27301	27237.3	1.11931	0.0104042
AKPTET(0.003)PS(0.04)AES(0.957)FKK	Os03g0372700	0.95658	0.00025821	75.97	4	-0.23341	2	24199	25959	22479	24212.3	29717	25581	28256	27851.3	1.1503	0.0820793
AGS(0.938)S(0.062)GLER	Os03g0376701	0.938155	0.020126	57.55	2	2.189	1	0	0	0	0	0	0	0	0
AIS(0.999)PPPPS(0.001)PSSGDPIEAAR	Os03g0377300	0.999449	0.000108738	64.488	3	-0.17628	1	17181	17918	16327	17142	17606	16792	17680	17359.3	1.01268	0.700438
AIS(0.001)PPPPS(0.991)PS(0.006)S(0.002)GDPIEAAR	Os03g0377300	0.991099	4.87e-06	75.184	3	-1.0355	1	12544	11761	12011	12105.3	11643	12678	11630	11983.7	0.989949	0.773473
LPS(0.949)LS(0.051)DR	Os01g0587300	0.949187	0.00754174	96.027	2	0.25039	1	5781	6180.7	5433.8	5798.5	6858.6	6671.8	6635.2	6721.87	1.15924	0.0180872
S(0.06)GS(0.924)S(0.015)GLS(0.018)GPS(0.623)S(0.356)FS(0.004)YGK	Os03g0376800	0.924046	1.15e-28	146.78	2	0.38632	2	50264	49541	47381	49062	57040	53593	54210	54947.7	1.11996	0.012317
S(0.124)GS(0.06)S(0.807)GLS(0.009)GPSSFSYGK	Os03g0376800	0.806595	4.26e-104	282.73	2	-0.3985	4	281660	294440	245860	273987	272920	258060	263060	264680	0.966032	0.603275
GGNS(1)PQVAGNHLPLAVR	Os03g0347300	1	3.28e-05	82.034	3	-0.85289	2	49701	48370	46107	48059.3	46897	45954	45118	45989.7	0.956935	0.150836
GS(0.977)PVES(0.023)VS(0.002)S(0.236)S(0.762)PLK	Os03g0347300	0.977024	4.79e-06	95.662	3	-0.010743	1	11504	10668	10904	11025.3	9827.9	9178.6	10021	9675.83	0.8776	0.0198197
GSPVESVSS(0.013)S(0.987)PLK	Os03g0347300	0.986522	2.63e-140	215.72	2	1.5058	3	16670.2	16298.3	15438.8	16135.8	14485.7	14111.1	14737.4	14444.7	0.8952	0.013281
S(0.039)IGQDNHS(0.961)HMKEGK	Os03g0347300	0.961116	0.0450817	41.644	3	4.1189	1	14863	15630	13416	14636.3	18514	17247	17623	17794.7	1.21579	0.0165239
SNVENGDSAS(1)PIR	Os03g0347300	0.99998	1.2e-13	168.93	2	0.11247	4	53179	51707	50143	51676.3	45167	45394	45951	45504	0.880558	0.00201348
S(0.026)S(0.043)HS(0.927)DGGDLT(0.005)EK	Os03g0347300	0.926528	3.2e-05	101.39	2	0.21164	1	9381.8	9353.3	8410.4	9048.5	10191	10414	10927	10510.7	1.16159	0.0220359
LS(1)PPLKK	Os03g0395100	1	0.0419965	41.876	3	-0.41032	1	9370.3	9366.6	8260.8	8999.23	10691	10564	10259	10504.7	1.16728	0.023246
RPS(1)DELTEDQMDR	Os03g0395100	0.999919	9.57e-21	146.67	2	-0.070632	9	89531	89047	83577	87385	86341	87658	90262	88087	1.00803	0.76204
S(0.758)QHS(0.18)ES(0.061)VDSSGEEELAIQR	Os03g0356638	0.758352	2.22e-08	104.6	3	0.53587	2	11216	10798	10472	10828.7	10904	10894	10632	10810	0.998276	0.951252
SQHS(0.001)ES(0.035)VDS(0.984)S(0.981)GEEELAIQR	Os03g0356638	0.983778	4.5e-40	162.65	3	-0.6426	6	85087	84303	85726	85038.7	76557	78412	81165	78711.3	0.925595	0.0117113
SQHS(0.001)ES(0.035)VDS(0.984)S(0.981)GEEELAIQR	Os03g0356638	0.980714	2.53e-08	107.57	3	-0.6426	2	37253	35976	34998	36075.7	29647	30247	30671	30188.3	0.836806	0.000984268
VVHADDS(1)DAERS(1)EDAK	Os03g0356638	1	3.02e-19	211.84	3	0.37092	5	231900	233791	217039	227577	142618	144198	150109	145642	0.639967	9.36515e-05
VVHADDS(1)DAERS(1)EDAK	Os03g0356638	1	5.19e-05	87.062	3	0.37092	2	176340	178380	163570	172763	100800	102570	104570	102647	0.594146	5.82128e-05
RS(0.957)PS(0.041)YDS(0.001)YSR	Os03g0395900	0.957474	0.004689	73.951	2	2.1887	1	13834	14524	13271	13876.3	14539	14134	14666	14446.3	1.04108	0.223491
RS(0.444)PS(0.796)Y(0.389)DS(0.137)Y(0.05)S(0.184)R	Os03g0395900	0.795738	0.0111097	60.074	2	-0.54024	2	34909	35074	31929	33970.7	25241	25923	25675	25613	0.753974	0.00087074
VEYITEFGGS(0.868)DDT(0.12)S(0.013)DLK	Os03g0395900	0.867706	1.44e-06	100.92	3	-0.15458	2	24254	24899	23933	24362	26045	25449	25113	25535.7	1.04818	0.0404851
IVVAAVS(1)PGRLS(1)PVAAR	Os03g0356526	1	0.000446427	60.561	3	2.2302	1	16415	16968	14745	16042.7	18039	19056	17784	18293	1.14027	0.0487175
IVVAAVS(1)PGRLS(1)PVAAR	Os03g0356526	1	0.000446427	60.561	3	2.2302	1	16415	16968	14745	16042.7	18039	19056	17784	18293	1.14027	0.0487175
S(0.8)S(0.2)MAEQVSR	Os03g0362500	0.800085	0.0203811	66.321	2	-0.66703	2	55327	55256	52365	54316	48068	46480	47040	47196	0.868915	0.00244085
LAS(1)VHLLGAR	Os03g0367101	1	0.000431946	80.746	3	-0.50515	3	8531.4	9101.7	8725.2	8786.1	25427	24834	25347	25202.7	2.86847	8.32992e-07
S(0.003)Y(0.001)RPPS(0.997)PGGGR	Os03g0367101	0.996647	0.0288291	57.003	2	1.2086	1	17784	18989	16988	17920.3	21234	19385	21229	20616	1.15043	0.0340163
DQPPVES(1)PK	Os03g0414200	1	0.0211455	42.041	3	-0.59087	1	7442.1	7431.3	6944.2	7272.53	7741.7	7761	7255.3	7586	1.0431	0.254272
KS(0.95)Y(0.001)AS(0.049)IVK	Os04g0372800	0.950294	0.00566225	72.29	3	0.42314	1	12039	11685	11023	11582.3	23208	21848	24342	23132.7	1.99724	6.97171e-05
S(0.003)YAS(0.997)IVK	Os04g0372800	0.997138	0.0039277	101.64	2	-0.12993	1	9935.7	11012	9332.6	10093.4	22959	23048	22776	22927.7	2.27154	6.99996e-05
VVS(1)INGR	Os03g0424132	1	0.00667012	67.494	2	-0.63111	1	0	0	0	0	0	0	0	0
VLS(1)WGGGLGAVEK	Os03g0425300	1	0.000390662	71.98	3	1.2494	2	12438	11766	11752	11985.3	16813	17208	16649	16890	1.40922	8.38665e-05
S(0.999)T(0.946)MAAT(0.946)IS(0.109)K	Os03g0397166	0.998976	0.0310101	42.821	2	-0.60015	1	0	0	0	0	0	0	0	0
RDDLLY(0.047)NNS(0.869)S(0.084)LK	Os03g0429800	0.869064	0.000656249	74.786	3	0.023723	1	25225	25092	24524	24947	29656	31139	31361	30718.7	1.23136	0.000445782
GS(1)FEFLGHEAR	Os03g0441350	1	0.050359	49.5	2	4.0071	1	7864.1	7808.5	7469.5	7714.03	7402.1	7636.5	7896.3	7644.97	0.991047	0.731184
FSVS(0.014)S(0.986)PEK	Os03g0554900	0.986454	0.0132075	172.59	2	0.81028	8	178870	194240	170360	181157	155800	162970	146770	155180	0.856607	0.0342546
LALGDS(0.064)AS(0.936)RR	Os03g0554900	0.936435	0.000434838	88.338	3	0.13339	2	9670.8	9711.1	8379.4	9253.77	13383	12226	13085	12898	1.39381	0.00387728
NPIS(1)FHQR	Os03g0567600	1	0.0118391	50.791	3	-1.1711	1	2136.9	2067.5	1877.2	2027.2	3299	3659.5	3708.1	3555.53	1.75391	0.000469216
DDNAVQDT(0.003)IS(0.997)GDHVEYSR	Os03g0412900	0.996894	1.7e-12	122.34	3	-2.4015	1	14154	13337	12741	13410.7	14488	13438	13908	13944.7	1.03982	0.350609
HLLS(1)IKR	Os03g0581650	1	0.00797074	72.23	3	-0.01642	2	30719	32136	26212	29689	17797	15910	18000	17235.7	0.58054	0.0017871
KHHS(1)EDLAR	Os03g0431800	1	0.0139574	47.288	4	-2.5147	1	635.98	738.87	681.62	685.49	1971.5	1631.8	2042.2	1881.83	2.74524	0.000252931
S(0.072)LAS(0.928)PAAGPGDQGPR	Os03g0430100	0.927867	2.1e-20	145.49	2	0.3965	1	18203	18167	17908	18092.7	17535	17426	18559	17840	0.986035	0.523629
LPS(1)PHVWK	Os03g0625300	1	0.00570803	62.823	3	-0.45951	1	7538.5	7890.5	7076.3	7501.77	4625.6	4341.5	4365.8	4444.3	0.592434	0.000153666
ARS(1)PS(0.993)PAS(0.007)AQR	Os03g0582800	0.999805	0.0415299	55.899	2	0.25206	1	8254	7658.1	7003.3	7638.47	6720.6	6251.6	6381.6	6451.27	0.844576	0.0327333
ARS(1)PS(0.993)PAS(0.007)AQR	Os03g0582800	0.992784	0.0415299	55.899	2	0.25206	1	8254	7658.1	7003.3	7638.47	6720.6	6251.6	6381.6	6451.27	0.844576	0.0327333
S(0.005)PEEGRDGS(0.995)DES(1)ALEEEGHEQEK	Os03g0582800	0.99529	4.45e-11	106.81	3	0.18468	1	16594	17027	16419	16680	16958	15229	15087	15758	0.944724	0.210365
S(0.005)PEEGRDGS(0.995)DES(1)ALEEEGHEQEK	Os03g0582800	0.999987	4.45e-11	106.81	3	0.18468	1	16594	17027	16419	16680	16958	15229	15087	15758	0.944724	0.210365
EQLS(0.752)DS(0.248)PGSTSVNK	Os03g0632800	0.751779	1.1e-05	89.468	3	0.85032	1	18088	18637	16935	17886.7	23010	21134	22162	22102	1.23567	0.00483623
REQLS(0.025)DS(0.814)PGS(0.119)T(0.033)S(0.009)VNK	Os03g0632800	0.814328	0.000130673	79.88	3	1.6901	1	0	0	0	0	0	0	0	0
KIS(1)ADEVAAPVLLPSK	Os03g0632800	0.999995	0.000432336	62.966	4	-0.15992	1	4957.8	4179.5	4405.4	4514.23	4742	5066.5	4909.7	4906.07	1.0868	0.188664
MQPAPAS(1)PPK	Os03g0632800	1	2.44e-07	79.365	2	0.57452	6	82366	83559	76928	80951	79610	77820	80273	79234.3	0.978794	0.484693
T(0.008)S(0.008)S(0.984)HGAR	Os03g0638100	0.98355	0.022313	77.046	2	0.077097	1	10812	11491	10973	11092	10516	10450	10216	10394	0.937072	0.0334456
GLT(0.133)S(0.867)AGK	LOC_Os03g40180	0.866764	0.0344275	69.812	2	1.2653	1	16037	16096	15309	15814	20299	21108	22048	21151.7	1.33753	0.000544234
NQTVS(1)LR	LOC_Os03g40180	0.999999	0.00223221	134.77	2	0.40249	3	17986	18980	16704	17890	21211	20104	21664	20993	1.17345	0.0204171
EENDEYKEEGS(1)DNQDDKER	Os03g0593200	0.999897	0.000216459	60.621	4	3.6508	1	18197	17915	16840	17650.7	16094	17247	16939	16760	0.949539	0.175938
TAS(1)QDDLKK	Os03g0648400	0.999547	0.00108432	90.614	2	-0.68634	3	35202	33356	30173	32910.3	59698	57848	57073	58206.3	1.76863	0.000263534
KLTYEDS(0.032)S(0.964)PT(0.004)GGDR	Os03g0659400	0.964012	9.41e-21	188.88	3	0.54	2	32613	34357	29960	32310	50305	47615	49030	48983.3	1.51604	0.000627431
S(1)IDYVEDHR	Os03g0659400	0.999982	0.000190536	119.34	2	0.99475	1	16394	16887	16329	16536.7	20647	19684	20610	20313.7	1.2284	0.000404345
ALS(1)FEDAATASASATPSSPEK	Os03g0633100	0.999984	3.82e-10	105.71	3	0.15013	1	43686	45328	39662	42892	37983	36222	36964	37056.3	0.863945	0.0263104
APSVSAVVS(0.809)T(0.191)K	Os03g0669800	0.808682	0.000776029	71.558	3	-0.54419	2	16230	16906	15104	16080	18958	19079	18385	18807.3	1.16961	0.0106627
DLGWS(1)DADLHDETR	Os03g0669800	0.999892	0.000768218	65.105	3	-0.68554	1	23480	23157	21830	22822.3	24192	20625	22608	22475	0.984781	0.757613
RES(1)LDPELPGASSSSSSSR	Os03g0669800	1	2.04e-11	113.82	3	-0.063033	4	100925	102072	91311	98102.7	85822	84479	89266	86522.3	0.881957	0.0330594
LHS(0.848)PS(0.152)DVHDHK	Os03g0669800	0.847983	4.29e-06	109	4	-0.25126	2	2744.4	3152.1	2350.9	2749.13	5186.7	4193	4259.6	4546.43	1.65377	0.00972081
LHS(0.032)PS(0.968)DVHDHK	Os03g0669800	0.968403	0.000306293	79.089	4	0.4134	2	5586.1	6175.6	5125	5628.9	5084.4	4904.5	4870.8	4953.23	0.879965	0.0871832
NLEGS(0.994)DEAES(0.006)K	Os03g0669800	0.994489	1.26e-05	111.12	2	1.7747	1	34856	33680	29144	32560	33190	32305	31638	32377.7	0.9944	0.962237
STLS(0.001)RPS(0.987)FT(0.012)DPLVTAER	Os03g0669800	0.98744	9.82e-29	181.81	2	0.39553	2	173850	175510	160530	169963	162390	163130	162270	162597	0.956657	0.199377
T(0.026)LKS(0.974)EGKPEEALR	Os03g0669800	0.974352	0.0121396	47.68	3	-0.4397	1	41706	42035	40067	41269.3	42792	43070	43109	42990.3	1.0417	0.0522942
VPS(1)PQGHR	Os03g0669800	1	0.0107559	52.579	3	0.38018	2	3201.5	3215	2800.1	3072.2	3579.2	3139.5	3245.4	3321.37	1.0811	0.261527
S(0.007)LGAS(0.993)AVQGK	Os03g0680200	0.99275	0.0456075	52.79	2	-3.1559	1	19801	20681	18799	19760.3	26719	25635	25690	26014.7	1.31651	0.000851421
T(0.015)VES(0.835)QS(0.15)AVALNS	Os03g0655700	0.835029	8.01e-06	109	2	-3.2069	1	22941	21174	23528	22547.7	21744	22432	23862	22679.3	1.00584	0.891752
MAS(1)ERAGS(1)K	Os03g0669900	1	0.0130576	49.5	2	-4.2617	1	13636	11141	13834	12870.3	13776	16255	14147	14726	1.14418	0.189764
MAS(1)ERAGS(1)K	Os03g0669900	1	0.0130576	49.5	2	-4.2617	1	13636	11141	13834	12870.3	13776	16255	14147	14726	1.14418	0.189764
QQAVAIS(0.99)PT(0.01)AK	Os03g0686300	0.989714	1.46e-08	160.86	3	0.40469	6	216560	216890	199290	210913	257300	256310	266230	259947	1.23248	0.00233261
S(0.945)S(0.055)AASFGR	Os03g0686300	0.944507	0.00119356	103.01	2	0.9039	1	17230	17005	15229	16488	15255	14135	14712	14700.7	0.891598	0.0645389
SSAAS(1)FGR	Os03g0686300	0.999999	0.00084686	105.94	2	0.78661	2	27644	28424	24934	27000.7	31133	29153	29643	29976.3	1.11021	0.0761589
LMS(0.966)GT(0.039)T(0.136)S(0.813)PS(0.047)K	Os03g0659800	0.965688	0.00374499	77.358	2	0.23087	1	62399	63098	56444	60647	45309	45487	44854	45216.7	0.745571	0.00120832
LMS(0.966)GT(0.039)T(0.136)S(0.813)PS(0.047)K	Os03g0659800	0.812703	0.00374499	77.358	2	0.23087	1	62399	63098	56444	60647	45309	45487	44854	45216.7	0.745571	0.00120832
QSSAANS(1)PPR	Os03g0659800	0.999999	4.52e-05	108.68	2	0.15745	2	26189	26098	24819	25702	20284	22683	21553	21506.7	0.83677	0.00816605
S(1)MDVDKLENGGDKPALK	Os03g0687000	1	5.63e-05	85.813	4	-0.17533	5	133990	138640	121170	131267	306390	294920	300780	300697	2.29073	3.82514e-05
AY(0.007)T(0.997)DS(0.996)PPEAATSEAATVAA	Os03g0695600	0.996212	1.33e-52	167.55	2	-0.30861	15	190095	192562	185710	189456	187884	189279	191819	189661	1.00108	0.9291
TQT(0.001)GS(0.993)FNS(0.007)R	Os03g0702700	0.992808	0.00080635	160.91	2	-0.93279	4	42399	42565	41800	42254.7	41786	40199	40326	40770.3	0.964872	0.0574599
TQT(0.003)GS(0.146)FNS(0.851)R	Os03g0702700	0.851133	0.000786728	128.51	2	1.2127	4	32387	32978	29129	31498	31802	30302	32024	31376	0.996127	0.952296
TGLSTFT(0.078)AS(0.922)PK	Os03g0705300	0.921812	1.79e-08	133.05	2	-1.1232	1	34560	33375	32253	33396	31127	32609	33688	32474.7	0.972412	0.407565
WKS(0.998)CPNS(0.001)QNSNR	Os03g0674300	0.998444	2.66e-08	119.96	3	-0.11654	7	153014	145083	139811	145969	124279	131471	122954	126235	0.864803	0.0122726
WKS(0.123)CPNS(0.878)QNS(0.999)NR	Os03g0674300	0.877989	0.00354821	63.894	3	-0.3741	1	27042	27016	25905	26654.3	20654	20489	20695	20612.7	0.773333	5.94546e-05
WKS(0.966)CPNS(0.034)QNS(1)NR	Os03g0674300	0.999723	0.00104103	71.08	2	-0.79222	4	110585	109243	100898	106909	84713	81584	83442	83246.3	0.778668	0.00125511
GAPTSTATASQQT(0.04)T(0.201)VS(0.758)PQVGSK	Os03g0685750	0.758428	1.05e-13	114.83	3	-0.41624	1	13344	13660	13246	13416.7	13772	14825	14458	14351.7	1.06969	0.04656
HS(1)GS(1)DPDMVK	Os03g0717000	1	0.000297503	87.667	2	-0.058288	8	121683	121642	115867	119731	136830	137789	140717	138445	1.15631	0.00136323
HS(1)GS(1)DPDMVK	Os03g0717000	1	0.000329475	99.34	2	-0.058288	7	204399	202186	190082	198889	226398	227053	231959	228470	1.14873	0.0043198
VQS(1)PHAMVVHPR	Os03g0717000	1	5.05e-10	128.22	3	-0.42264	9	80293	82400	74669	79120.7	88973	87859	90524	89118.7	1.12636	0.0175774
TASGGCAAALDEHYAHT(0.021)MS(0.979)FGR	Os03g0689900	0.979082	2.58e-35	153.94	3	-0.086638	2	51845	50878	47197	49973.3	52230	47947	50684	50287	1.00628	0.873806
ATGHT(0.03)S(0.97)GPDR	Os03g0719500	0.970292	0.00134479	89.679	2	-0.95947	1	9879.7	10168	9356.8	9801.5	8149.3	8254.2	7455.2	7952.9	0.811396	0.00649844
DDDDDQS(0.997)FVEEDS(0.003)Y(0.001)ISGEQYFHGK	Os03g0719500	0.996829	5.09e-17	118.63	3	-0.86184	2	11486	12433	11412	11777	11871	11732	11398	11667	0.99066	0.785267
VAEPKEDDEQDGS(1)EAGS(1)NAGPR	Os03g0719500	1	1.16e-18	123.88	3	-0.49726	7	201554	189530	182360	191148	139710	152666	142034	144803	0.757546	0.00224052
VAEPKEDDEQDGS(1)EAGS(1)NAGPR	Os03g0719500	1	8.78e-29	144.97	3	-0.49726	9	225784	234473	205217	221825	182469	169355	177865	176563	0.795957	0.0074144
FLNDSERPHPDDPFVEDDQHGS(1)VR	Os03g0719500	1	2.59e-47	155.5	4	-0.18234	2	23825	21868	21221	22304.7	16072	16245	15245	15854	0.710793	0.00102943
NEINEPGHS(1)RDK	Os03g0719500	1	0.00229266	61.097	3	0.70025	1	11923	12144	11348	11805	11648	11999	10653	11433.3	0.968516	0.468796
QPIEDETWFLAHEIDYPS(1)DNEK	Os03g0719500	0.999983	1.01e-51	168.11	3	-0.48992	3	82075	79897	78612	80194.7	78865	79111	77926	78634	0.980539	0.218622
S(0.882)IGVGIS(0.046)S(0.07)DAADIGS(0.003)EVR	Os03g0719500	0.881785	6.09e-05	78	2	2.8077	1	0	0	0	0	0	0	0	0
S(1)QENADQVADR	Os03g0719500	1	1.94e-08	143.64	2	0.12365	1	4447.8	5555.2	4628	4877	5042	4678.8	4845.8	4855.53	0.995598	0.998913
NS(0.001)GELS(0.995)PHYLHPY(0.001)T(0.003)D	Os03g0708700	0.994804	6.2e-11	118.08	2	0.23319	1	21861	21744	20267	21290.7	20714	18855	21441	20336.7	0.955192	0.36257
KPPEMTSAAAVAPMATVGNPHAPLGQS(0.778)T(0.179)S(0.042)GK	Os03g0712400	0.778252	2.37e-29	115.96	5	-0.5223	3	77913	80909	72355	77059	68030	67143	71026	68733	0.891953	0.037175
S(1)MEMPPPPSSAPAVVAAGR	Os03g0712400	0.999971	0.000191843	60.272	3	-0.031917	1	12692	12548	12459	12566.3	14288	13337	13363	13662.7	1.08724	0.0233187
ERKS(0.858)ENENT(0.142)NLPFK	Os03g0738200	0.858395	0.0270256	40.515	3	2.0412	1	49100	50575	44207	47960.7	42860	42267	42485	42537.3	0.886921	0.0447954
S(0.049)AAAS(0.826)PRHS(0.903)DAGDDDAAS(0.925)ADGS(0.183)S(0.114)R	Os03g0738900	0.902807	3.99e-07	78.14	3	0.15377	2	31435	30819	27888	30047.3	23092	23304	24833	23743	0.790187	0.005731
HSDAGDDDAAS(1)ADGSSR	Os03g0738900	0.999927	3.61e-29	153.95	2	-0.063473	6	42096.5	41933.5	38342.6	40790.9	32169.2	32025	33987.9	32727.4	0.802321	0.0036509
HS(0.001)DAGDDDAAS(0.992)ADGS(0.792)S(0.215)RPANWR	Os03g0738900	0.791898	0.00481267	45.14	3	-1.6078	1	5880.6	6400.9	6076.7	6119.4	5389.4	5258.6	5558	5402	0.882766	0.013415
LAS(1)APVSSEVEQR	Os03g0738900	0.999872	1.22e-06	100.4	3	0.86484	1	2447	2458.2	2244.9	2383.37	1985.7	2077.5	1946.4	2003.2	0.840492	0.00796352
LDMDS(1)MR	LOC_Os03g55830	1	0.00754174	96.027	2	-1.2762	1	14299	14948	14821	14689.3	12859	13238	12349	12815.3	0.872424	0.00492218
S(0.049)AAAS(0.826)PRHS(0.903)DAGDDDAAS(0.925)ADGS(0.183)S(0.114)R	Os03g0738900	0.825971	3.99e-07	78.14	3	0.15377	2	31435	30819	27888	30047.3	23092	23304	24833	23743	0.790187	0.005731
STAT(0.002)QDS(0.998)QVLR	Os03g0738900	0.997796	5.77e-09	184.58	2	0.7828	2	25201	25806	23391	24799.3	23933	24300	23953	24062	0.970268	0.383629
APAFS(0.038)RPPS(0.962)VGEAVAR	Os03g0741600	0.961921	8.18e-05	81.89	3	-1.4897	1	12889	12941	11924	12584.7	27596	28050	28058	27901.3	2.21709	8.07734e-06
ES(0.143)S(0.809)DVT(0.048)DDMEPYSLQLHESDDK	Os03g0715500	0.808861	3.08e-51	178.11	3	-1.113	6	156940	157090	150807	154946	165475	164080	158672	162742	1.05032	0.0573835
GVNS(1)VKR	Os03g0715500	1	0.0243357	50.473	3	0.40544	1	15289	14755	13249	14431	11609	10458	11080	11049	0.765643	0.00717865
EPPS(1)PPR	Os03g0723700	1	0.0328611	70.747	2	1.8798	3	28009	29332	26180	27840.3	32602	30237	32136	31658.3	1.13714	0.0327611
DDS(0.989)FKVS(0.011)	Os03g0744650	0.989473	0.0480949	67.334	2	0.76086	1	75104	79219	68469	74264	66766	65533	67290	66529.7	0.895854	0.0668636
LMLS(1)PLK	Os03g0729500	1	0.0383659	67.993	2	0.82406	1	8848.5	7747.7	8203.5	8266.57	4583.1	5235.1	4952.1	4923.43	0.595584	0.000681854
HHAEFT(0.009)PVFS(0.21)PEHFS(0.781)PLK	Os03g0758100	0.780659	3.92e-06	95.206	4	-0.9139	1	10560	11193	10127	10626.7	10299	10601	11048	10649.3	1.00213	0.945924
HS(0.976)S(0.012)S(0.012)DIGPSR	Os03g0724300	0.97562	0.00259567	84.31	2	-0.3893	1	6113.2	6431.8	6877.6	6474.2	7504.8	6302.1	6629.1	6812	1.05218	0.471638
HSS(0.023)S(0.977)DIGPSR	Os03g0724300	0.97655	4.21e-06	186.24	2	0.60274	2	24208	24043	21394	23215	22513	22196	21501	22070	0.950678	0.310053
RQS(1)KEIFPEPSGSR	Os03g0724300	0.999641	0.00695913	50.397	3	1.9146	1	32592	34505	32479	33192	27315	27019	27961	27431.7	0.826454	0.0009938
DYEEVGAES(0.992)DENEDGDDGDEY(0.008)	Os03g0726100	0.991673	6.22e-44	159.69	2	0.45021	5	105880	109210	93825	102972	78845	76070	75810	76908.3	0.746888	0.00378925
FDLMYS(1)KR	TUBA	0.999986	0.00766925	75.378	3	0.037827	4	103020	100740	97062	100274	211950	205220	206990	208053	2.07485	3.27752e-06
S(1)LDIERPTYTNLNR	TUBA	0.99989	3.9e-12	121.42	2	-1.6708	1	14419	14334	13236	13996.3	14890	14097	15107	14698	1.05013	0.229274
SSELRPT(0.003)LGQS(0.997)AR	Os03g0773300	0.99742	0.00123921	65.47	3	0.41141	1	18513	18911	17636	18353.3	21881	21675	21167	21574.3	1.1755	0.0021032
KQEDS(1)S(1)ES(1)EEPIILR	Os03g0747600	1	0.0015884	89.827	3	-1.3248	2	31370	30268	28547	30061.7	28203	28244	28121	28189.3	0.937717	0.082047
KQEDS(1)S(1)ES(1)EEPIILR	Os03g0747600	1	0.0015884	89.827	3	-1.3248	2	31370	30268	28547	30061.7	28203	28244	28121	28189.3	0.937717	0.082047
KQEDS(1)S(1)ES(1)EEPIILR	Os03g0747600	1	0.0015884	89.827	3	-1.3248	2	31370	30268	28547	30061.7	28203	28244	28121	28189.3	0.937717	0.082047
LLNADLHIGS(1)PR	Os03g0774300	1	3.91e-09	161.87	2	0.24526	4	13729	14614	13692	14011.7	16994	16563	17088	16881.7	1.20483	0.00132828
DSVGFGLLTAS(0.127)S(0.772)T(0.094)PIS(0.006)R	Os03g0764300	0.772468	2.29e-23	137.73	2	2.0978	2	47341	45785	45906	46344	47018	45828	47514	46786.7	1.00955	0.56492
IMGS(0.001)QERS(0.999)PR	Os03g0764300	0.999434	0.000641763	81.92	3	-0.30835	1	9112.5	8977.9	8466.7	8852.37	7901.3	8951.5	8459	8437.27	0.953109	0.314504
S(0.08)KNPS(0.921)APPS(0.999)PMHPK	Os03g0764300	0.920745	0.00555724	49.224	4	0.17073	2	27635	28168	26551	27451.3	26837	26148	27141	26708.7	0.972946	0.256918
S(0.08)KNPS(0.921)APPS(0.999)PMHPK	Os03g0764300	0.999059	0.00555724	49.224	4	0.17073	2	27635	28168	26551	27451.3	26837	26148	27141	26708.7	0.972946	0.256918
S(0.996)S(0.996)PLRS(0.008)PVLR	Os03g0764300	0.995638	0.0035955	61.161	3	0.034892	1	7846.9	6977.4	6600	7141.43	11034	11025	11069	11042.7	1.54628	0.00100729
S(0.996)S(0.996)PLRS(0.008)PVLR	Os03g0764300	0.996184	0.0035955	61.161	3	0.034892	1	7846.9	6977.4	6600	7141.43	11034	11025	11069	11042.7	1.54628	0.00100729
S(0.278)S(0.314)S(0.314)S(0.094)PVLLPHPLPLPDEGDS(1)PCR	Os03g0764300	0.999995	1.8e-05	68.434	3	-1.4593	2	51898	52602	50959	51819.7	52609	53790	54747	53715.3	1.03658	0.0716962
VGGGVPS(1)RR	Os03g0764300	1	0.0372256	42.336	3	-0.31577	1	2692.3	2281	2557.5	2510.27	2730.2	2906.5	2810	2815.57	1.12162	0.0889361
NAAS(1)LLT(1)DKDPLK	Os03g0774400	1	0.0426401	42.277	3	-4.0788	1	24999	24097	24202	24432.7	25325	25584	26730	25879.7	1.05922	0.0469263
EDDDEGS(1)FGR	Os03g0804900	1	0.000863818	92.866	2	0.19713	1	6361.7	6021.8	5818.8	6067.43	10668	9270.9	9816.1	9918.33	1.63468	0.000530856
AEENKS(1)FR	Os03g0784600	1	0.0345953	40.589	3	-0.0085052	1	8005.1	7542.8	7696	7747.97	6269.6	7428	6633.3	6776.97	0.874677	0.0615479
S(1)PPPPEEEGGKA	Os03g0825000	1	0.042335	47.603	2	-1.7044	1	20985	22442	20562	21329.7	21640	22092	24682	22804.7	1.06915	0.247071
AS(1)PPPGAHR	Os03g0816000	1	0.0110456	56.011	2	0.061904	1	1440.3	1625.5	1639	1568.27	1238.2	1267.1	1335.5	1280.27	0.816358	0.0130947
S(0.974)PT(0.025)VATPDPPACK	Os03g0833300	0.974497	8.72e-14	148.62	2	0.80645	2	46833	45972	43466	45423.7	37869	36233	36619	36907	0.812506	0.0013563
S(1)VEDINER	Os03g0815200	1	1.12e-05	101.48	2	0.74896	3	95127	91443	94674	93748	94420	97573	99596	97196.3	1.03678	0.14459
S(1)LPWRPPTNVFR	Os03g0815200	1	5.52e-10	128.95	3	-0.32831	4	58677	57059	55816	57184	85685	80528	88249	84820.7	1.48329	0.000210714
KFNT(0.001)GVS(0.162)S(0.837)PK	Os03g0829100	0.836949	0.000260153	121.9	3	-0.060725	3	25019	26313	22882	24738	24698	22980	23118	23598.7	0.953944	0.382184
EVNS(0.96)PT(0.039)ASVSAQSISSVR	Os03g0804400	0.960497	8.21e-07	100.62	3	1.9737	1	14453	13964	11877	13431.3	12531	12997	12972	12833.3	0.955477	0.532389
NHY(1)RRS(1)HCDK	Os03g0838800	1	0.0179735	51.092	2	3.8002	1	0	0	0	0	0	0	0	0
VAT(0.001)S(0.002)CLS(0.997)NR	Os03g0825600	0.996969	0.00885586	76.85	2	-4.4429	2	80544	79354	72855	77584.3	73351	72792	74322	73488.3	0.947206	0.169444
RGGS(1)PPPR	BRXL4	1	0.0332888	44.863	3	0.60461	1	735.47	756.11	515.23	668.937	712.46	596.01	772.35	693.607	1.03688	0.772095
GGWDS(1)DGEDR	Os03g0827700	1	1.71e-07	193.21	2	-1.2048	4	35362	33762	33163	34095.7	56678	53869	56789	55778.7	1.63595	4.4291e-05
GSSYGS(1)R	Os03g0827700	0.999994	0.0131263	86.744	2	0.27317	2	16986	17503	15334	16607.7	11813	11260	11286	11453	0.689621	0.000998307
SDNDS(0.006)WS(0.994)DDDFGGGR	Os03g0827700	0.99383	4.24e-154	312.39	2	-0.31857	13	202700	201590	194090	199460	359360	352480	353570	355137	1.78049	2.65883e-06
S(0.951)FS(0.049)GACFNCGESGHR	Os03g0827700	0.95107	4.05e-46	239.51	2	-1.9967	2	50953	53705	48111	50923	34087	32649	35501	34079	0.669226	0.000551116
SFSGACFNCGES(1)GHR	Os03g0827700	1	2.69e-05	88.565	3	-0.51925	1	28646	27393	27285	27774.7	28485	28211	31176	29290.7	1.05458	0.213636
SSS(1)FGGR	Os03g0827700	0.999765	0.000324882	116.9	2	-0.1411	3	20820	20618	20055	20497.7	15818	15074	15084	15325.3	0.747662	0.000117465
SS(0.003)S(0.997)FGSR	Os03g0827700	0.996881	0.00204758	107	2	-0.024365	2	16682	19487	15752	17307	13359	10547	12082	11996	0.69313	0.0171179
S(0.018)S(0.028)S(0.126)FGS(0.164)RDS(0.952)S(0.712)R	Os03g0827700	0.951566	0.0204825	61.962	2	-0.52518	1	4572.6	4985.9	4760	4772.83	4018.5	4343.3	4269	4210.27	0.882132	0.0218056
SSS(0.001)S(0.999)FGGR	Os03g0827700	0.998909	0.00292071	145.16	2	0.37896	1	13528	12689	12333	12850	11481	10431	10683	10865	0.845525	0.0134241
DPKPS(1)PPQHK	Os03g0851600	1	0.0010359	72.937	4	0.11627	1	16489	16438	13919	15615.3	11397	12308	12307	12004	0.768732	0.013333
MEMEMEDNKAPS(1)PPS(1)PMES(0.001)DVAGEK	Os04g0105000	0.999896	3.18e-14	67.614	3	-1.0933	5	38091.3	37945	35588.5	37208.3	41816.5	41589.1	41269.4	41558.3	1.11691	0.00768634
MEMEMEDNKAPS(1)PPS(1)PMES(0.001)DVAGEK	Os04g0105000	0.999516	3.49e-24	135.27	3	-1.0933	8	161817	163303	153494	159538	172660	166234	174627	171174	1.07294	0.0444246
MES(0.999)PT(0.001)SPASR	Os03g0842700	0.998803	0.000277339	90.05	2	0.15855	2	8843.6	9394.8	8392.7	8877.03	9863	9257.1	9771.5	9630.53	1.08488	0.0974015
MES(0.003)PT(0.15)S(0.83)PAS(0.016)R	Os03g0842700	0.830173	0.000181695	84.479	2	0.15963	1	8203.6	7646.3	7533.6	7794.5	8223.2	7917.2	7114.1	7751.5	0.994483	0.901315
AVTAEVES(0.128)S(0.872)PAATGK	Os04g0105400	0.871819	6.95e-12	119.25	3	-1.6329	2	72003	74537	64875	70471.7	85894	84225	83427	84515.3	1.19928	0.0125992
EIS(1)DDEDDDIDDS(1)KGKEK	Os04g0107900	1	5.48e-18	115.88	5	-3.322	3	83168	83538	78146	81617.3	71954	72357	70070	71460.3	0.875553	0.00502367
EIS(1)DDEDDDIDDS(1)KGKEK	Os04g0107900	1	0.000583486	62.475	5	-3.322	2	171097	168179	145804	161693	127570	126720	124497	126262	0.780875	0.00877039
QLHS(0.835)PT(0.165)R	Os03g0840500	0.835309	0.0157736	81.972	2	0.45369	1	6501.9	5793.4	5631	5975.43	5103.4	4830.1	4838	4923.83	0.824013	0.0156389
ELS(0.801)QT(0.171)DS(0.02)AY(0.008)DSEK	Os03g0859600	0.800795	0.00224011	57.525	3	0.46756	1	16840	16904	15417	16387	25897	26340	27530	26589	1.62257	0.00016084
AKS(1)CNRK	Os11g0261600	1	0.0402579	40.067	3	0.21259	1	11545	9585	10272	10467.3	10206	12304	11240	11250	1.07477	0.399227
S(0.873)T(0.127)PDDTEPNSEENMYK	Os04g0177600	0.873208	4.04e-121	293.25	2	-0.36255	7	203650	205720	184920	198097	170990	168240	172040	170423	0.860304	0.0124982
MT(0.004)PNNIDS(0.996)DDEDETEFGFLGNR	Os04g0166400	0.995859	1.63e-08	88.036	3	-0.47512	1	4683	4373.7	4250.5	4435.73	4642.8	4523.7	4747.3	4637.93	1.04558	0.229947
S(0.039)GS(0.961)HAYSHLR	Os04g0201200	0.960663	0.000206907	89.356	3	0.070064	2	7589.9	8580	6405.8	7525.23	8044	7696.7	8157.4	7966.03	1.05858	0.502216
VHS(0.998)VGAMLDHS(0.002)AVNVGSPWIQTK	Os04g0201200	0.998429	2.05e-11	109.08	3	0.19242	1	12185	12009	11920	12038	14454	15808	15131	15131	1.25694	0.00102331
RMPS(1)FKP	Os04g0183500	1	0.0146085	57.55	3	0.11585	1	7454.2	7992.6	6996.5	7481.1	7251.4	7543.3	7525.2	7439.97	0.994502	0.922456
S(0.97)S(0.03)QYLLPPR	Os04g0201800	0.969774	0.000106609	104.14	2	-0.42839	1	26310	26905	25693	26302.7	31889	30362	29952	30734.3	1.16849	0.00258634
KS(0.023)S(0.977)QYLLPPR	Os04g0201800	0.977088	5.46e-06	129.37	3	0.83503	5	93686	93189	85787	90887.3	93903	89284	91596	91594.3	1.00778	0.807307
LS(0.835)NS(0.121)FLT(0.046)AS(0.998)FR	Os04g0201800	0.835359	0.00206174	77.696	2	0.058578	2	58860	57887	56568	57771.7	76989	76211	77428	76876	1.33069	2.10778e-05
LSNSFLTAS(1)FR	Os04g0201800	0.999884	8.58e-09	158.11	2	-0.21865	4	101999	100980	96163	99714	122544	122375	123430	122783	1.23135	0.000345592
RPS(0.991)S(0.009)LQK	Os04g0201800	0.990503	0.00311152	89.029	3	-0.43263	3	24280	22740	20335	22451.7	16246	14844	15561	15550.3	0.692614	0.00323795
RPS(0.022)S(0.978)LQK	Os04g0201800	0.977721	0.011049	66.273	3	-0.25495	2	12009	12272	10306	11529	11022	11513	11138	11224.3	0.973574	0.692933
LLAPS(0.017)S(0.181)S(0.801)PPR	Os04g0224000	0.801387	9.52e-05	104.42	2	-0.016391	1	37019	36202	32475	35232	40367	40718	43610	41565	1.17975	0.0244709
LS(0.008)S(0.983)PS(0.008)GGGGGVGGGR	Os04g0224000	0.983343	7.76e-26	207.27	2	0.87535	1	28531	28241	28485	28419	35263	37668	35411	36114	1.27077	0.00037579
LSS(0.015)PS(0.985)GGGGGVGGGR	Os04g0224000	0.985296	4.77e-05	97.084	2	0.20266	1	13310	14072	12954	13445.3	13242	12442	13388	13024	0.968663	0.39531
RMDS(1)IAETMPDALR	Os04g0249500	0.999996	5.43e-45	230.5	2	-0.21269	15	591620	588340	563940	581300	563080	567900	602140	577707	0.993818	0.816762
VLAAPATVDGGMQS(1)S(1)GDLQASSAAAAR	Os04g0281900	0.999991	1.52e-85	213.37	3	-0.6288	12	332746	332851	322083	329227	349701	355269	354583	353184	1.07277	0.0042166
VLAAPATVDGGMQS(1)S(1)GDLQASSAAAAR	Os04g0281900	0.999991	1.52e-85	213.37	3	-0.6288	11	313076	313721	303363	310053	329371	333779	334033	332394	1.07206	0.00409679
ISTDLDQNFPEDT(0.173)KS(0.827)NGK	Os04g0218600	0.827339	7.08e-17	128.01	4	-0.8814	1	11977	12395	10332	11568	12049	11922	11860	11943.7	1.03247	0.566103
T(0.025)LS(0.975)ICGDKVDGVEHSVDDDAK	Os04g0221600	0.975095	6.86e-51	179.64	3	0.58668	1	64580	64201	56694	61825	48145	45963	48841	47649.7	0.770718	0.00499331
VDGVEHS(1)VDDDAK	Os04g0221600	1	0.033487	42.382	3	-0.46936	1	0	0	0	0	0	0	0	0
LQNLQILLAS(1)DNGFT(1)GK	Os04g0291900	1	0.00480467	49.973	3	2.3151	1	49741	45369	46956	47355.3	48967	51556	50295	50272.7	1.06161	0.120928
EQSVLEKS(0.89)PAS(0.11)CPTN	Os04g0306800	0.890466	1.07e-20	184.37	2	0.055716	1	60491	57623	60432	59515.3	55329	60706	55888	57307.7	0.962906	0.315072
HDS(0.91)T(0.09)EGQNVAR	Os04g0306800	0.910224	1.18e-23	138.42	2	0.63215	1	0	0	0	0	0	0	0	0
NLETEVLQS(0.002)QQVS(0.554)S(0.491)PAQS(0.953)K	Os04g0306800	0.953029	5.23e-06	75.896	3	1.2454	1	23842	22629	24057	23509.3	25849	28531	28353	27577.7	1.17305	0.0128965
PLQS(0.003)WNS(0.997)PPIQK	Os04g0306800	0.996561	0.000112411	80.979	3	0.45935	2	28240	30032	26780	28350.7	29647	30223	29551	29807	1.05137	0.205356
S(0.963)S(0.037)PNLPAR	Os04g0306800	0.96321	0.000650364	121.64	2	-0.57939	3	45826	46074	42430	44776.7	54164	54527	56069	54920	1.22653	0.00202403
S(0.993)VPLQS(0.007)QNEFISEVK	Os04g0306800	0.993339	0.000548162	64.565	3	-0.67089	1	19440	21384	19173	19999	27567	24070	26576	26071	1.30362	0.00756641
ECS(1)GVEPQLWAR	Os04g0310500	1	5.71e-09	169.09	2	-0.26263	3	56591	53995	53680	54755.3	39652	37739	38633	38674.7	0.706318	9.34727e-05
GFFS(0.137)S(0.863)GAK	Os04g0337500	0.862648	0.00107428	104.01	2	0.83698	1	19360	18580	18618	18852.7	49973	52497	51331	51267	2.71935	8.71472e-07
LVDS(1)LPDHDFR	Os04g0337500	1	0.00591522	52.265	3	-1.0761	1	3232.6	4480.4	3858.4	3857.13	6191.9	5808.1	5568.6	5856.2	1.51828	0.0127816
LLT(0.049)ES(0.951)QEK	Os04g0280200	0.951071	0.00101401	104.52	2	1.669	1	48392	47650	47075	47705.7	50656	48616	50030	49767.3	1.04322	0.0440795
GATYQPLLS(0.004)DS(0.039)VAS(0.957)DG	Os04g0353000	0.957137	0.00166937	66.267	2	-0.75042	1	25409	24115	24314	24612.7	27196	25164	25030	25796.7	1.04811	0.211933
GHS(1)LVAGSSSSK	Os04g0381000	0.99953	0.00138338	63.212	3	1.1919	1	6509.1	5941.9	5173.9	5874.97	9298.7	9250.2	9082.5	9210.47	1.56775	0.00249175
NKVS(0.923)T(0.043)DELS(0.034)GGAR	Os04g0381000	0.922875	1.73e-12	123.76	2	-0.31673	1	14454	14611	13669	14244.7	13742	13714	14944	14133.3	0.992184	0.825781
RKPAPS(0.052)IAS(0.946)PLS(0.001)VR	Os04g0377932	0.946441	1.86e-08	103.13	3	-0.32952	3	80812	82943	77465	80406.7	104780	105110	105610	105167	1.30793	0.000178644
TVLLQKPDS(0.801)T(0.199)K	Os04g0377932	0.801414	0.00110727	71.279	3	-0.4409	1	9330.1	9993.2	8597.2	9306.83	32552	30548	31784	31628	3.39836	1.31841e-05
DLPS(1)FVR	Os04g0320700	1	0.00141623	128.69	2	-0.5282	3	42819	43400	39783	42000.7	52839	52807	51515	52387	1.24729	0.00143634
S(0.009)NVPADS(0.99)PVAGVGS(0.001)NLWK	Os04g0320700	0.989774	0.00102067	53.444	3	-1.7776	1	26527	25602	26041	26056.7	32095	33327	32170	32530.7	1.24846	0.000153839
ALLS(0.001)S(0.016)Y(0.001)S(0.96)QT(0.021)PR	Os04g0348300	0.960309	0.00375313	72.846	2	-1.3233	2	26470	26010	26356	26278.7	29974	31395	31385	30918	1.17654	0.000565755
EMQTPNPMAT(0.009)PLAS(0.985)PGPGAT(0.006)PR	Os04g0348300	0.98486	3.83e-14	120.13	3	1.4323	4	62429	60598	57171	60066	58572	59835	59266	59224.3	0.985988	0.63841
IS(0.161)S(0.839)LLVR	Os04g0348300	0.838821	0.00906942	65.88	2	2.0218	1	0	0	0	0	0	0	0	0
LMLPPPQIS(1)DHELEEIAK	Os04g0348300	1	9.67e-34	197.68	3	-0.3796	10	212470	213530	205270	210423	388140	377380	388370	384630	1.82789	2.67655e-06
MLQS(0.843)GLPLDDRPEGARS(0.908)PS(0.248)PEPVY(0.001)DNLGIR	Os04g0385700	0.842887	0.00595561	40.935	4	-1.4711	1	88001	91640	79187	86276	95854	91684	95729	94422.3	1.09442	0.115976
S(1)PS(1)PEPVYDNLGIR	Os04g0385700	1	4.75e-34	148.41	2	-0.012239	29	1222600	1264000	1144800	1.21047e+06	1301200	1242600	1296900	1.28023e+06	1.05764	0.157845
S(1)PS(1)PEPVYDNLGIR	Os04g0385700	1	4.75e-34	148.41	2	-0.012239	29	1153564	1192163	1084878	1143535	1226441	1172117	1221923	1206827	1.05535	0.156251
EPDVFLS(1)EVEDEKPK	Os04g0388700	1	2.8e-37	147.55	4	-0.62592	6	80136	77277	70046	75819.7	83515	77577	81081	80724.3	1.06469	0.23378
LIEEDRKS(1)IDK	Os04g0382700	1	0.000565834	78.486	3	0.1263	2	76059	69937	68854	71616.7	63279	71680	65618	66859	0.933568	0.22482
LPS(0.158)S(0.802)S(0.04)YFR	Os04g0359300	0.802428	0.00126781	125.47	2	-0.50964	2	19230	19484	18143	18952.3	13260	13676	13542	13492.7	0.711926	0.00013887
MS(1)LLCLR	Os04g0366200	1	0.0439035	49.406	2	-0.32562	1	20344	21568	18712	20208	13700	13099	13977	13592	0.672605	0.00096352
SLADSEGYNS(1)ADEQGPCYASNYYDSER	Os04g0414100	0.999642	2.72e-22	114.23	3	-1.0108	2	46726	50340	44655	47240.3	40616	37539	39657	39270.7	0.831295	0.0118495
S(0.003)S(0.003)AS(0.085)GS(0.769)RPS(0.251)S(0.889)PR	Os04g0414100	0.769431	0.0137158	63.602	2	-0.29039	1	4050.3	4229.9	4152.2	4144.13	3951.1	4179.3	4255.1	4128.5	0.996228	0.880112
S(0.003)S(0.003)AS(0.085)GS(0.769)RPS(0.251)S(0.889)PR	Os04g0414100	0.888878	0.0137158	63.602	2	-0.29039	1	4050.3	4229.9	4152.2	4144.13	3951.1	4179.3	4255.1	4128.5	0.996228	0.880112
LTEGCS(1)FR	Os04g0346100	0.999995	0.00631974	81.525	2	-1.3758	6	116780	119570	109140	115163	134780	128710	132960	132150	1.1475	0.010676
LVQS(0.975)PNS(0.025)FFMDVK	Os04g0346100	0.974655	1.06e-12	175.15	2	-1.0345	5	101930	102640	93304	99291.3	111720	107820	111920	110487	1.11275	0.0310871
LVQS(0.011)PNS(0.989)FFMDVK	Os04g0346100	0.988562	5.29e-07	109.1	2	-0.041331	6	120690	117430	114440	117520	166050	161550	161010	162870	1.38589	5.66912e-05
S(0.988)T(0.012)ESEAAGSSGGK	Os04g0402100	0.988129	1.12e-54	245.72	2	0.66491	5	252500	325500	212996	263665	308560	226550	283740	272950	1.03521	0.800178
STES(1)EAAGSSGGK	Os04g0402100	0.999697	9.98e-14	180.48	2	1.0836	2	40701	40800	36540	39347	49552	45961	46085	47199.3	1.19957	0.0141616
STESEAAGS(0.98)S(0.02)GGKEDEKEEEEK	Os04g0402100	0.9804	3.18e-51	179.47	4	-0.13935	12	693930	667050	589450	650143	840710	847890	808870	832490	1.28047	0.00823762
S(0.938)T(0.062)ELLIR	H3	0.938409	0.0317252	71.425	2	-0.37048	1	12149	12736	11110	11998.3	13145	11458	13375	12659.3	1.05509	0.450184
SVLLECNS(1)PEEAPPQS(0.389)S(0.611)PR	Os04g0430400	0.999773	4.33e-06	88.741	3	-2.2554	1	25382	26411	25810	25867.7	28018	29604	27849	28490.3	1.10139	0.0130276
LENTLLDGS(1)PAPR	Os04g0432000	0.999641	3.22e-05	95.347	2	2.623	1	27386	27094	26140	26873.3	26856	26951	26998	26935	1.00229	0.869146
S(0.814)T(0.185)VGT(0.001)PAYIAPEVLSR	Os04g0432000	0.81401	1e-29	154.33	3	0.30935	9	312182	320673	275476	302777	427761	394244	401935	407980	1.34746	0.00477951
S(0.456)S(0.544)LLHS(1)KPK	Os04g0432000	0.999975	0.000119209	81.296	3	-0.45459	8	180950	189785	162576	177770	267387	247299	252482	255723	1.4385	0.00207034
DKDKEQS(0.043)T(0.051)S(0.896)PLT(0.009)K	Os04g0433600	0.895977	0.00187352	89.9	4	-0.35226	3	50588	53080	45169	49612.3	60103	56265	60664	59010.7	1.18944	0.0304603
DTGLFNES(1)GNDDNESGYK	Os04g0423600	0.999983	3.88e-24	138.04	3	0.50503	5	86594	84791	83817	85067.3	108590	104280	108230	107033	1.25822	0.00014076
S(1)GADDEEGGYNK	Os04g0423600	1	3.05e-09	160.18	2	-1.5879	2	24304	25686	24186	24725.3	22913	21426	21825	22054.7	0.891987	0.0147026
RDS(1)GEGAETANESR	Os04g0440000	0.999997	3.13e-20	179.94	2	0.023541	3	9962	9718.8	9701.3	9794.03	9250.2	9274.8	8857.7	9127.57	0.931952	0.0147645
S(1)VEEPATTQSR	Os04g0440000	0.999999	1.43e-08	160.72	2	1.9965	1	11339	11122	10930	11130.3	16990	17734	17518	17414	1.56455	1.12062e-05
VGAEVS(0.001)DRS(0.999)PK	Os04g0440000	0.999112	9.41e-05	91.62	4	0.3758	3	50568	50771	43163	48167.3	49290	48206	49628	49041.3	1.01815	0.721685
AAYY(0.001)VQS(0.918)PS(0.081)HDDGENK	Os04g0430600	0.918091	3.9e-05	87.323	3	-1.5167	1	18395	18740	17621	18252	17579	15257	15673	16169.7	0.885912	0.0597403
T(0.001)AAS(0.009)S(0.04)FHS(0.496)S(0.459)PAAS(0.994)PPR	Os04g0430600	0.994394	0.000304266	65.374	3	-2.0074	1	23065	23152	23562	23259.7	21613	20691	21695	21333	0.917167	0.0063739
TDSEVTSSMAAS(0.132)S(0.868)PPR	Os04g0430600	0.868312	2.35e-24	138.28	3	0.7493	2	18759	17602	16284	17548.3	17644	18624	20305	18857.7	1.07461	0.28156
AAVS(0.065)S(0.84)PS(0.087)PS(0.007)PISV	ZHD8	0.840355	4.21e-05	93.258	2	-0.022017	2	23801	23191	24120	23704	25737	27332	25545	26204.7	1.1055	0.0147068
AAVS(0.043)S(0.298)PS(0.658)PS(0.005)PIS(0.996)V	ZHD8	0.995836	0.00191561	72.272	2	0.51152	1	16618	16416	16806	16613.3	17395	16538	17780	17237.7	1.03758	0.180085
AFRVS(1)PY(1)LRK	Os04g0457500	1	0.039331	45.257	3	-0.62356	1	7193.8	7342.7	6761	7099.17	22921	21864	23392	22725.7	3.20117	3.36016e-06
EAPS(0.136)LS(0.864)GQGLTITDPGTLR	Os04g0458200	0.863923	0.00232133	47.697	3	0.47103	1	25662	25673	24189	25174.7	24909	25361	25380	25216.7	1.00167	0.927036
AAAAAAAGGGAGGGPS(1)RR	Os04g0450300	1	3.16e-39	209.6	2	-0.5396	6	30898	31709	28712	30439.7	24480	25080	27264	25608	0.841271	0.0172467
ALGLAFGNGGGS(1)S(1)HGGR	Os04g0450300	1	6.19e-29	149.14	3	-0.77615	2	30552.1	31337.5	31682.7	31190.8	26564.1	27214.9	27997.1	27258.7	0.873935	0.00192454
ALGLAFGNGGGS(1)S(1)HGGR	Os04g0450300	1	0.00233893	51.611	3	-0.77615	1	5286.1	5845.5	5620.7	5584.1	4298.1	4201.9	5403.1	4634.37	0.829922	0.0878062
GAT(0.049)S(0.951)PAAGRP	Os04g0450300	0.950626	0.00225024	81.335	2	-0.39724	2	26497	26822	26502	26607	24539	24851	24060	24483.3	0.920184	0.00124476
RGWDGS(0.991)T(0.009)R	Os04g0450300	0.990913	0.0147318	72.325	2	1.1601	2	26351	27239	27079	26889.7	20654	21355	20969	20992.7	0.780696	6.08854e-05
ASEVS(1)DNDGYEEFNDR	Os04g0455401	1	7.09e-30	193.3	2	-2.1697	3	48981	48309	44703	47331	49630	46677	49143	48483.3	1.02435	0.513589
SHPANY(0.002)S(0.997)PMVER	Os04g0467950	0.997499	0.00312026	68.83	2	0.55603	1	0	0	0	0	0	0	0	0
AMELS(1)GPR	Os04g0457800	1	0.000223867	114.89	2	0.14396	2	16866	18069	16879	17271.3	14834	14597	14563	14664.7	0.849076	0.00228535
AEHIT(0.068)AS(0.932)PK	Os04g0483400	0.931831	0.000448599	86.923	3	0.67599	3	26237	26667	24632	25845.3	22108	22058	21773	21979.7	0.850431	0.00281897
INFLDHFS(1)PK	Os04g0483400	1	0.0020426	68.034	3	-0.78368	3	23884	24692	22180	23585.3	27313	26426	26687	26808.7	1.13667	0.0177271
LLPHGS(1)GALIGK	Os04g0499300	1	2.89e-06	103.76	3	0.089644	5	79445	78823	72403	76890.3	253850	250070	261540	255153	3.31841	3.21351e-06
NAPGGPLS(1)PGGFPMNR	Os04g0499300	1	6.38e-30	193.77	2	-2.8268	3	27579	26042	25706	26442.3	31762	31119	31883	31588	1.1946	0.00146542
NQGPLLNKPS(0.792)S(0.208)INKPS(0.277)S(0.72)INS(0.002)R	Os04g0499300	0.792002	3.25e-08	96.533	4	1.0324	3	90841	86352	83876	87023	127087	143201	127536	132608	1.52383	0.000771889
PS(0.019)S(0.981)INKPSSINSR	Os04g0499300	0.980812	1.31e-18	126.59	3	1.1368	8	253016	269714	217414	246715	363080	333052	353324	349819	1.41791	0.00686923
NQGPLLNKPSSINKPS(0.162)S(0.838)INSR	Os04g0499300	0.837587	1.62e-44	156.43	4	-0.80552	4	97197	95404	82035	91545.3	100455	113947	100078	104827	1.14508	0.117449
PSSLMASLTHTPAQT(0.022)APS(0.951)PKPVS(0.027)AAPAVVPVTDK	Os04g0499300	0.95086	2.96e-42	144.05	4	0.18629	5	54537	52456	45027	50673.3	56263	55647	57670	56526.7	1.11551	0.131102
S(0.165)ALLGS(0.834)GGPPSR	Os04g0499300	0.834391	0.000221331	91.202	2	-1.2535	1	17544	16624	16483	16883.7	30027	30658	29822	30169	1.78687	1.06087e-05
S(0.001)HVGGAS(0.999)K	Os04g0499300	0.998967	0.0308622	66.92	2	0.033871	1	5001.5	4749.4	4581.2	4777.37	6599.7	7112.9	6907	6873.2	1.4387	0.000408382
TVQPPAANEEKS(1)WDNIR	Os04g0499300	0.999861	0.000492563	60.272	3	0.67717	1	59146	57288	57206	57880	105110	102000	104960	104023	1.79722	2.32049e-06
FSLSS(0.004)S(0.984)PS(0.012)R	Os04g0503600	0.983821	0.000103513	116.13	2	0.15634	1	10022	10326	8728.5	9692.17	14080	12497	12696	13091	1.35068	0.00913055
VPAS(0.995)PS(0.964)RFS(0.204)LS(0.422)S(0.335)S(0.077)PS(0.003)R	Os04g0503600	0.995203	0.00361628	79.059	2	-1.898	3	66086.9	64560	64059.9	64902.3	65117.7	65675.8	64969.3	65254.3	1.00542	0.609807
VPAS(0.995)PS(0.964)RFS(0.204)LS(0.422)S(0.335)S(0.077)PS(0.003)R	Os04g0503600	0.964146	0.00361628	62.445	2	-1.898	2	56172	54739	54272	55061	57033	56567	56261	56620.3	1.02832	0.0646725
EYDENGKS(0.175)S(0.825)PR	Os04g0506900	0.825351	0.00149552	74.789	3	-0.054698	2	32571	33582	32600	32917.7	25222	25454	27949	26208.3	0.796178	0.00262128
S(0.139)HS(0.861)LDNLAATNRPQQQQEQHYSR	Os04g0506900	0.860761	8.53e-20	128.49	4	-0.92333	2	10244	9946.7	9544.1	9911.6	9525.3	9452.1	10208	9728.47	0.981523	0.587048
S(0.006)YS(0.994)ADDNFSK	Os04g0506900	0.993741	1.82e-05	149.38	2	0.40826	1	71246	76534	65133	70971	61542	52956	60028	58175.3	0.819706	0.0392575
GGS(1)EREEEETFAMAR	Os04g0504700	0.999928	0.0237667	53.008	2	1.2232	1	7621.5	7847.4	7710.9	7726.6	7584.5	8079.7	8920	8194.73	1.06059	0.302862
RHS(1)DDVAR	Os04g0504700	1	0.0182881	53.567	3	-1.0106	2	4374.9	4551.1	3579.5	4168.5	3041.6	3022.8	3252.4	3105.6	0.745016	0.0205855
HGGFAYVYHDEDEHDKS(1)GVGGFMLR	Os04g0509600	0.999972	1.03e-10	88.001	5	0.41384	2	35444	35023	30261	33576	55134	52978	54017	54043	1.60957	0.000782056
VEPAAAAAS(0.971)NS(0.029)NNQV	Os04g0509600	0.97124	0.00539811	60.401	2	-1.8462	1	12365	10622	14326	12437.7	13178	14787	12095	13353.3	1.07362	0.51091
VEPAAAAAS(0.004)NS(0.996)NNQV	Os04g0509600	0.995513	0.00103993	75.387	2	-0.2998	2	42054	41503	40435	41330.7	50803	47228	50150	49393.7	1.19509	0.0021468
KPAAAAAAPPAS(1)PER	Os04g0517100	1	0.00041466	70.907	3	-0.89277	2	23724	18621	17179	19841.3	29459	27227	28462	28382.7	1.43048	0.0211259
DDT(0.082)S(0.918)PVASTSNESR	Os04g0529500	0.918166	1.79e-36	222.45	2	-0.88932	2	38274	39655	36225	38051.3	34827	35210	33859	34632	0.910139	0.0313183
FDS(0.831)S(0.1)ENHMVT(0.07)GR	Os04g0517400	0.830741	0.0391178	52.009	2	-3.0044	1	16146	14643	15781	15523.3	16214	16874	17546	16878	1.08727	0.0873287
S(0.059)AS(0.889)Y(0.006)DGPIRPET(0.023)VS(0.01)PIS(0.014)R	Os04g0529400	0.888711	0.00869812	44.254	3	-1.7205	1	32490	32703	32600	32597.7	35671	36777	38844	37097.3	1.13804	0.00675474
S(0.057)RS(0.889)DGS(0.054)VPAS(0.001)ATKPPLAAR	Os04g0529400	0.888563	0.000226238	62.677	3	0.0027829	2	29182	29616	27350	28716	29356	28850	30636	29614	1.03127	0.362704
YEAPADTGSTDGECVS(0.993)DPS(0.007)PGR	Os04g0539100	0.992945	6.53e-11	110.36	3	0.15789	1	12596	12668	13155	12806.3	12273	12202	11934	12136.3	0.947682	0.028961
ES(0.007)VAS(0.992)PS(0.001)STVESK	Os04g0546400	0.991881	9.46e-31	221.66	2	-0.43994	2	39614	34932	38154	37566.7	37604	40340	38080	38674.7	1.02949	0.524996
VMKPLEQSQPS(0.769)AS(0.115)S(0.115)D	Os04g0563801	0.769316	0.00101017	77.078	2	0.42855	1	0	0	0	0	0	0	0	0
VMKPLEQSQPS(0.001)AS(0.098)S(0.9)D	Os04g0563801	0.900377	1.64e-05	93.754	3	0.36572	4	80651	81746	73703	78700	83994	82190	85529	83904.3	1.06613	0.132794
MAAPAPPRS(1)PPR	Os04g0562800	1	0.000594698	73.386	3	0.2261	1	5991.4	6777.8	5590.6	6119.93	4029.9	4213.3	4318.8	4187.33	0.684212	0.00325533
RQS(1)LHQR	Os04g0562800	1	0.00298679	89.886	3	-0.79825	2	4129.3	4076.8	3741	3982.37	3305.3	3686.8	3584.4	3525.5	0.885278	0.0538305
GDHHQS(0.093)S(0.876)S(0.031)DMS(0.904)S(0.096)LEAEMK	Os04g0566400	0.876089	1.75e-31	160.52	3	-1.1132	6	201769	188009	192530	194103	210260	218278	211513	213350	1.09916	0.0162833
GDHHQS(0.093)S(0.876)S(0.031)DMS(0.904)S(0.096)LEAEMK	Os04g0566400	0.903731	3.78e-20	133.84	3	-1.1132	2	45839	44249	46900	45662.7	48390	50438	50193	49673.7	1.08784	0.016938
GDHHQSSSDMS(0.116)S(0.884)LEAEMK	Os04g0566400	0.883737	8.4e-17	123.53	3	-1.6853	1	16348	17111	17505	16988	16887	17453	17931	17423.7	1.02565	0.392527
NLPADPDAEVIALS(1)PK	Os04g0566400	1	1.34e-17	132.13	3	1.3664	5	113190	113210	108720	111707	120590	121790	121000	121127	1.08433	0.00414967
SAS(0.008)S(0.992)FNGR	Os04g0566400	0.992078	0.000630605	140.84	2	-0.046981	6	55630	56084	51241	54318.3	60579	59135	58392	59368.7	1.09298	0.0436796
KLPSGSPAAPVAVAAS(0.872)PS(0.128)AQPPPR	Os04g0560300	0.871519	6.58e-13	100.68	4	0.599	3	40991	39383	40329	40234.3	37256	40308	40642	39402	0.979313	0.513419
DDES(1)PKKDEPK	Os04g0577000	1	0.0017676	68.044	3	-0.09017	3	48342	46796	39639	44925.7	52268	51232	50963	51487.7	1.14606	0.0867111
FKPFT(0.002)GS(0.998)GK	Os04g0577000	0.998174	0.000648654	98.353	2	-1.1717	2	32195	32903	28722	31273.3	47335	48899	47741	47991.7	1.53459	0.000575363
FQAFS(1)GK	Os04g0577000	1	0.0128135	87.308	2	-0.32076	2	47594	45074	41746	44804.7	56998	61378	59566	59314	1.32384	0.00298419
RDEEDGS(1)GS(1)GGDADDLLLWSR	Os04g0584300	0.999999	4.49e-05	67.668	3	0.11057	1	6197.7	5662.3	6020.4	5960.13	6568.9	6927.8	6735.6	6744.1	1.13154	0.0156745
RDEEDGS(1)GS(1)GGDADDLLLWSR	Os04g0584300	0.999997	3.6e-51	190.79	3	0.11057	4	34897.7	33148.3	34444.4	34163.5	34958.9	37220.8	36927.6	36369.1	1.06456	0.0672655
AGS(1)DPDS(1)PA	Os04g0587500	1	0.039709	60.518	2	-0.74506	1	0	0	0	0	0	0	0	0
AGS(1)DPDS(1)PA	Os04g0587500	1	0.039709	60.518	2	-0.74506	1	0	0	0	0	0	0	0	0
EQES(1)DHGEDGSAPK	Os04g0587500	1	1.13e-16	129.43	3	0.35638	3	85950	88028	78095	84024.3	85762	78983	83390	82711.7	0.984378	0.749444
LISIS(0.011)NLS(0.989)PDAQPT(0.285)PCS(0.715)PK	Os04g0589500	0.988673	6.2e-07	100.29	3	1.0339	3	71242	69025	70287	70184.7	79515	78741	79996	79417.3	1.13155	0.000271019
GRPPGS(1)GK	Os04g0589900	1	0.0343116	40.727	3	-0.17347	2	39355	40561	36466	38794	36133	34158	36195	35495.3	0.91497	0.0753206
TDPVVQGMQQQPGS(0.959)GGGGT(0.041)AVGGGELVK	Os04g0589900	0.95898	4.04e-16	96.024	3	-1.2217	3	69659	69379	67528	68855.3	73475	73845	71366	72895.3	1.05867	0.0168487
RPLLADDEAS(0.119)S(0.606)S(0.624)NQS(0.659)LVS(0.992)QEDR	Os04g0597400	0.99168	0.00419438	44.05	3	-0.29025	1	15311	20996	26564	20957	24241	17855	16413	19503	0.93062	0.773004
MS(0.988)T(0.988)S(0.025)NNGGPT(1)VAVK	Os04g0594700	0.987822	0.00330895	54.608	2	-2.1684	1	25951	25405	25613	25656.3	24471	24629	25650	24916.7	0.97117	0.13928
MDLSAVPSS(0.001)Y(0.023)CS(0.976)GQLDPNK	Os04g0603000	0.975684	2.19e-06	95.662	3	-0.40005	3	157110	161130	154890	157710	169360	162160	164660	165393	1.04872	0.0504976
S(1)PRPQAPSVER	Os04g0603000	1	0.000232025	86.291	3	0.065381	3	8919.5	8535.8	8429.4	8628.23	8548.4	8537	8777.8	8621.07	0.999169	0.976078
S(0.987)S(0.013)PSYTGSQK	Os04g0599900	0.98738	1.56e-17	132.14	2	0.36759	4	113510	122790	97427	111242	145280	133730	138930	139313	1.25234	0.03355
S(0.001)S(0.002)PS(0.002)YT(0.003)GS(0.991)QK	Os04g0599900	0.990989	4.78e-06	133.85	2	-0.57929	3	81603	88622	73658	81294.3	104370	90616	98657	97881	1.20403	0.0503064
RNEDS(0.995)PS(0.005)SLK	Os04g0599900	0.994688	3.07e-05	108.72	3	0.69991	4	61407	62623	56791	60273.7	67529	65982	67594	67035	1.11218	0.0256013
NEDS(0.014)PS(0.112)S(0.087)LKS(0.788)NAK	Os04g0599900	0.787691	0.0121706	45.33	3	0.60697	1	0	0	0	0	0	0	0	0
S(0.944)GIWADS(0.005)LS(0.051)R	Os04g0599900	0.943962	0.000424561	87.641	2	-0.20762	1	0	0	0	0	0	0	0	0
SSS(0.005)AS(0.981)FGS(0.011)NYS(0.002)SGER	Os04g0599900	0.981259	1.17e-67	255.64	2	1.4871	6	175900	180420	156870	171063	160820	150780	150350	153983	0.900154	0.0980312
S(0.001)S(0.002)S(0.051)AS(0.051)FGS(0.883)NYS(0.013)SGER	Os04g0599900	0.882626	1.22e-20	163.9	2	-1.8333	1	22468	24355	20188	22337	20902	19005	20621	20176	0.903255	0.182818
S(0.001)S(0.001)S(0.004)AS(0.108)FGS(0.031)NY(0.654)S(0.837)S(0.364)GER	Os04g0599900	0.837143	0.000906665	76.843	2	-0.40258	1	9699.7	9427.6	10573	9900.1	14166	14671	14466	14434.3	1.458	0.000461481
SSSASFGSNYS(0.005)S(0.995)GER	Os04g0599900	0.994794	2.12e-20	138.81	2	-2.4062	1	26392	26327	22931	25216.7	22215	21574	21578	21789	0.864071	0.0385652
YVGLS(0.899)S(0.094)T(0.006)GIT(0.001)YK	Os04g0599900	0.898832	2.61e-09	128.68	2	-0.6998	1	58103	58215	53404	56574	84398	82446	84795	83879.7	1.48265	0.000186417
RDS(1)ELQSR	Os04g0609100	0.999978	0.00305281	90.964	2	3.7569	1	14914	14517	13547	14326	23036	23935	22900	23290.3	1.62574	0.000106461
RHDS(1)EDEKPR	Os04g0609100	1	5.34e-06	136.24	4	0.36063	3	14331	15280	11753	13788	13888	12653	14828	13789.7	1.00012	0.966219
Y(0.002)GS(0.929)EDDS(0.069)EAK	Os04g0609100	0.928973	0.0151785	64.439	2	-0.60168	1	36837	39014	33469	36440	35064	35432	35589	35361.7	0.970408	0.566
EES(0.843)FS(0.114)S(0.043)FR	Os04g0610200	0.842796	0.0115659	79.489	2	-1.1669	1	15730	15271	14006	15002.3	16642	15724	16891	16419	1.09443	0.091261
GS(1)PDPIDIEPIHR	Os04g0610200	1	1.1e-09	113.65	3	-0.43646	4	44810	43259	44012	44027	49802	49328	49345	49491.7	1.12412	0.000387593
IPQCYSQMYS(0.997)PES(0.003)R	Os04g0610200	0.997215	1.77e-11	113.59	2	0.54154	1	31238	30800	30592	30876.7	28172	27351	28736	28086.3	0.90963	0.00370735
EIS(0.14)S(0.86)EPDDPDLATTPSNPDMSDPER	Os04g0609900	0.860117	2.31e-22	127.24	3	0.21981	4	54591	55789	55242	55207.3	52950	52799	56336	54028.3	0.978644	0.375201
IIAGLCPS(0.77)T(0.23)S(0.23)S(0.77)VHEKPR	Os04g0609900	0.769794	0.00137503	55.206	4	0.4672	1	10082	9665.6	9282.9	9676.83	9440.8	9540.9	9373	9451.57	0.976721	0.398859
IIAGLCPS(0.354)T(0.882)S(0.882)S(0.882)VHEKPR	Os04g0609900	0.881867	8.19e-17	123.19	3	-0.56931	3	80124.3	80132.4	77917.5	79391.4	72461.6	74731.8	75724.6	74306	0.935945	0.01447
IIAGLCPS(0.354)T(0.882)S(0.882)S(0.882)VHEKPR	Os04g0609900	0.881867	1.39e-07	101.92	3	-0.56931	4	74965	72878.6	73324.9	73722.8	65171.8	68591.9	67450	67071.2	0.909776	0.00544457
NRCS(0.997)VEPGIVS(0.003)VK	Os04g0609900	0.99697	0.000176008	78.95	3	-0.19141	1	10520	10819	9866.4	10401.8	8643.2	7919.7	8303.4	8288.77	0.796859	0.003644
AMSQAS(0.013)S(0.046)GDVHALS(0.956)DS(0.985)EDCDER	Os04g0610000	0.955544	2.55e-10	104.14	3	0.091314	3	30719	32767	30040	31175.3	26740	26969	26591	26766.7	0.858585	0.00451739
AMSQAS(0.013)S(0.046)GDVHALS(0.956)DS(0.985)EDCDER	Os04g0610000	0.985313	2.44e-05	68.369	3	0.091314	2	16361	16913	15999	16424.3	13648	13950	13749	13782.3	0.839141	0.000544365
IINSICPSS(0.028)S(0.972)PR	Os04g0610000	0.971804	5.22e-09	175.57	2	0.70035	2	81410	80083	74369	78620.7	65140	67496	66893	66509.7	0.845957	0.00501663
S(0.007)T(0.035)VS(0.958)AMQK	Os04g0610000	0.95805	0.0186907	58.699	2	-1.1188	1	0	0	0	0	0	0	0	0
T(0.009)T(0.009)S(0.008)T(0.025)GDLS(0.927)DGQT(0.022)QNFPQVQNSR	Os04g0610000	0.926774	1.86e-06	71.927	3	-0.59172	3	36605	36721	37511	36945.7	37803	40331	39538	39224	1.06167	0.0447365
WDKVEDDS(1)S(1)EDEDEEEEELPQYK	Os04g0616100	0.999906	1.94e-06	71.756	3	0.53791	2	58360	61709	53321	57796.7	52123	50375	52287	51595	0.892699	0.0646526
WDKVEDDS(1)S(1)EDEDEEEEELPQYK	Os04g0616100	0.999651	1.94e-06	71.756	3	0.53791	2	58360	61709	53321	57796.7	52123	50375	52287	51595	0.892699	0.0646526
S(0.997)S(0.003)PAS(0.982)PT(0.018)GYVGPR	Os04g0625900	0.997302	9.15e-14	141.45	2	2.0442	3	89053	92123	87566	89580.7	83812	80236	84383	82810.3	0.924422	0.0223761
S(0.001)S(0.001)PAS(0.998)PTGYVGPR	Os04g0625900	0.997926	4.99e-16	196.38	2	0.83485	5	152355	157026	148238	152540	143176	139438	146511	143042	0.937734	0.0428961
ALEHAT(0.195)S(0.805)KK	Os04g0614650	0.805118	0.000293659	150.35	3	0.46141	4	51270	50038	48352	49886.7	38146	40219	39605	39323.3	0.788253	0.000505643
EAHNDEDDGT(1)GS(1)DGFELIDVK	Os04g0614650	1	3.81e-51	171.72	3	-2.8771	18	347911	368426	330607	348981	405474	384501	401706	397227	1.13825	0.0210634
RLDS(0.999)IT(0.001)R	Os04g0620066	0.999497	0.017679	74.941	2	0.64182	1	18067	16743	17226	17345.3	17661	18125	17644	17810	1.02679	0.323827
EELELVS(0.004)AS(0.821)PS(0.175)IADLER	Os04g0620200	0.820605	3.08e-29	156.67	2	0.73725	2	9245.2	9302	10143	9563.4	11504	10737	11235	11158.7	1.16681	0.0128086
LS(0.832)FGS(0.168)HQPK	Os04g0620200	0.832401	0.00679404	55.401	3	1.3233	1	4304.2	3741.5	4076	4040.57	3575.4	4353.6	3809.7	3912.9	0.968404	0.658041
STAS(0.999)PGDDNTDDGPYFNR	Os04g0620200	0.999127	2.67e-39	213.69	2	-0.72726	1	9853.3	10596	9018	9822.43	8179.5	8105	8066	8116.83	0.826357	0.0157465
VQAGALS(0.995)PT(0.005)K	Os04g0620200	0.995266	0.00178204	66.989	3	-1.0287	1	5643.9	6470.2	5400.5	5838.2	7435.5	6882.4	7871.3	7396.4	1.2669	0.0235964
SDFLVNANS(0.229)S(0.835)DNS(0.835)EDMS(0.059)S(0.019)S(0.023)VPK	Os04g0613800	0.834913	3.54e-07	78.987	3	1.3308	1	0	0	0	0	0	0	0	0
SDFLVNANS(0.229)S(0.835)DNS(0.835)EDMS(0.059)S(0.019)S(0.023)VPK	Os04g0613800	0.834913	3.54e-07	78.987	3	1.3308	1	0	0	0	0	0	0	0	0
AS(0.001)S(0.889)S(0.111)GDSTPK	Os04g0628400	0.888808	3.13e-05	136.48	2	0.62842	3	54312	55936	49432	53226.7	56090	56202	55928	56073.3	1.05348	0.225007
VDVAFDGVHS(1)PFR	Os04g0628400	1	5.68e-05	82.59	3	-0.69121	2	10215	10224	9580.9	10006.6	9730.7	9453.6	10041	9741.77	0.973531	0.389721
S(0.014)S(0.014)GT(0.014)LIGS(0.795)S(0.156)IAT(0.009)IQK	Os04g0626900	0.794603	0.0145171	49.463	3	0.59124	1	0	0	0	0	0	0	0	0
S(0.001)RPGALT(0.001)S(0.001)T(0.001)DACS(0.886)S(0.107)S(0.003)ADSR	Os04g0629000	0.886313	6.03e-11	117.18	2	0.087884	1	2461.6	2385.2	2180.4	2342.4	4827.9	4410	4504.1	4580.67	1.95554	0.000122675
VAPS(0.088)PS(0.906)NT(0.004)S(0.002)SR	Os04g0629000	0.906097	0.00126831	84.884	2	-1.5567	2	5945	6932.8	5895.6	6257.8	6454.9	6425.5	6580.5	6486.97	1.03662	0.506795
AAS(0.041)S(0.959)PGAASR	Os04g0639700	0.958654	3.08e-05	139.98	2	-0.42119	1	5144.5	5166.2	5034.1	5114.93	4572.1	4759	4409.6	4580.23	0.895463	0.00911257
DRDDAGLDDAGFDGGEIFGGS(0.001)S(0.026)S(0.974)PVVDPSENQQER	Os04g0639700	0.973676	4.31e-116	208.68	3	0.046159	3	28156	28015	26335	27502	25524	24711	25136	25123.7	0.913521	0.0184251
FAAEEAKNS(0.972)S(0.028)ETHQDK	Os04g0636700	0.971956	2e-17	131.18	4	1.0623	1	27339	23831	24854	25341.3	22932	24023	22964	23306.3	0.919696	0.130843
S(1)AFTNLVF	Os04g0644800	0.999929	0.00307284	141.48	2	-4.071	3	9487.2	10926	10970	10461.1	12028	11580	11437	11681.7	1.11668	0.0883231
AS(1)AEVLGR	Os04g0649700	1	0.000390265	127.94	2	0.27678	6	86345	79149	82109	82534.3	72083	78181	74845	75036.3	0.909153	0.0507334
EADTAGDNDS(0.996)DLT(0.003)S(0.001)NS	Os04g0649700	0.996488	9.59e-29	152	2	0.09788	4	24217.5	26577.1	23624.8	24806.5	22951.6	19495.7	21208.2	21218.5	0.855362	0.0567129
EADTAGDNDSDLT(0.001)S(0.16)NS(0.839)	Os04g0649700	0.839129	2.46e-28	178.81	2	-1.012	2	5524.8	5077	5026.6	5209.47	5700.4	5390.4	5603.7	5564.83	1.06822	0.123538
RPS(0.668)S(0.331)AAYPS(1)PK	Os04g0649700	0.999996	2.77e-08	122.46	2	0.20106	7	119302	130216	107691	119070	128779	119449	134768	127665	1.07219	0.3345
SAAMS(0.805)EVS(0.195)R	Os04g0649700	0.805291	0.000870575	95.483	2	0.31547	1	43385	43346	42716	43149	42134	44049	44491	43558	1.00948	0.627037
S(1)IDLAGNR	Os04g0649700	1	0.0248847	69.915	2	0.45543	1	16847	18008	17508	17454.3	19894	19994	19625	19837.7	1.13655	0.00308839
ES(0.768)S(0.768)S(0.768)HRES(0.178)VS(0.226)S(0.247)DEPS(0.041)DNS(0.004)K	Os04g0661700	0.768109	0.0124327	45.257	3	0.92968	1	0	0	0	0	0	0	0	0
ES(0.768)S(0.768)S(0.768)HRES(0.178)VS(0.226)S(0.247)DEPS(0.041)DNS(0.004)K	Os04g0661700	0.767867	0.0124327	45.257	3	0.92968	1	0	0	0	0	0	0	0	0
ES(0.768)S(0.768)S(0.768)HRES(0.178)VS(0.226)S(0.247)DEPS(0.041)DNS(0.004)K	Os04g0661700	0.76764	0.0124327	45.257	3	0.92968	1	0	0	0	0	0	0	0	0
ES(0.001)VS(0.932)S(0.818)DEPS(0.249)DNSK	Os04g0661700	0.931806	1.21e-10	122.96	2	-0.28854	3	40917	40540	39155.3	40204.1	43463	40301	40400.2	41388.1	1.02945	0.367613
ES(0.158)S(0.154)S(0.152)HRES(0.737)VS(0.893)S(0.89)DEPS(0.015)DNS(0.001)K	Os04g0661700	0.890326	5.75e-14	154.86	3	-0.65239	4	57288	56762	54175.3	56075.1	56909	53103	52985.2	54332.4	0.968922	0.336062
GALLGLASYDS(1)DDEDDEGDNEDKVPVSNLSSETK	Os04g0661700	0.999528	1.25e-102	216.53	4	0.35595	5	115580	115520	97524	109541	109060	104670	104800	106177	0.969284	0.652401
GS(1)FKEEK	Os04g0661700	1	0.0210393	79.974	2	-0.33363	1	22804	22488	19678	21656.7	22737	22929	21863	22509.7	1.03939	0.455963
RHS(1)PYSSAER	Os04g0661700	0.99999	0.000120766	101.33	3	0.19618	10	32794	34451	32255.6	33166.9	38136	35828	37394	37119.3	1.11917	0.0140658
RHS(0.998)PY(0.001)S(0.124)S(0.877)AER	Os04g0661700	0.876767	0.000120766	101.33	2	0.083371	2	10466	10140	9526.6	10044.2	15362	14244	15469	15025	1.49589	0.000458877
VVVPAKPTNVSSADHSDGTGLS(0.899)S(0.101)PK	Os04g0661700	0.898999	2.55e-38	154.1	4	0.13871	7	199243	194410	176851	190168	200006	192022	193685	195238	1.02666	0.514023
RVS(0.989)RS(0.976)PHS(0.035)K	Os04g0661700	0.989214	0.0302616	47.198	4	0.072511	1	2508.7	2019.9	2001.6	2176.73	1844.7	1994.2	2128.6	1989.17	0.913831	0.365686
RVS(0.989)RS(0.976)PHS(0.035)K	Os04g0661700	0.975667	0.0302616	47.198	4	0.072511	1	2508.7	2019.9	2001.6	2176.73	1844.7	1994.2	2128.6	1989.17	0.913831	0.365686
S(0.001)RDS(0.999)ADRR	Os04g0661700	0.999287	0.00169877	85.533	3	-0.26143	1	3287	3290	2891.2	3156.07	4101	4151.2	4474.8	4242.33	1.34418	0.0042932
S(0.481)S(0.525)MS(0.997)PS(0.997)PPK	Os04g0661700	0.996623	0.00490242	82.417	2	-0.77652	5	98265.7	99963.9	94019.8	97416.5	88489.9	87762.6	90337	88863.2	0.912199	0.0104964
S(0.481)S(0.525)MS(0.997)PS(0.997)PPK	Os04g0661700	0.996722	0.0131872	67.93	2	-0.77652	3	55935.7	57466.9	55889.8	56430.8	54423.9	54978.6	56440	55280.8	0.979622	0.21949
S(0.011)VDS(0.994)AKS(0.998)T(0.998)DDDEEDEDEIEAAR	Os04g0661700	0.997553	0	477.17	3	-0.46539	5	118911	129832	107148	118630	87614	76383	84277	82758	0.697612	0.00649011
S(0.011)VDS(0.994)AKS(0.998)T(0.998)DDDEEDEDEIEAAR	Os04g0661700	0.993654	7.06e-45	159.54	3	-0.46539	1	41548	40265	35372	39061.7	20804	21189	20254	20749	0.531186	0.000245536
LPTASNPLPS(0.076)HLFPS(0.924)AK	Os04g0661600	0.923527	3.02e-05	83.395	3	1.874	1	5845.8	6552.9	7079	6492.57	13565	12712	13597	13291.3	2.04716	0.000274466
RS(1)EDDDLEEIQEER	Os04g0666900	1	5.5e-30	213.4	3	-2.976	8	149030	155770	143110	149303	136250	133540	134120	134637	0.901766	0.0151427
S(1)VDLDAMDEK	Os04g0674300	1	0.00398938	79.492	2	-0.96937	1	32063	33684	31268	32338.3	30984	28743	30904	30210.3	0.934196	0.10702
AAAGAAPPEAFAAAAS(1)PR	Os04g0667700	1	0.000198464	60.133	3	-1.1072	1	18712	17839	17560	18037	17935	17793	18988	18238.7	1.01118	0.712916
ATT(0.001)NGAIS(0.999)PK	Os04g0662700	0.999079	0.00575675	56.569	3	0.94237	1	4883	4986.1	4414.8	4761.3	4962.3	4805.5	5338.1	5035.3	1.05755	0.312052
AEIAPSNIYSS(0.001)T(0.026)YS(0.972)YAS(0.001)EKPLQQEKPDEK	Os04g0663100	0.972023	9.41e-121	261.78	4	0.11511	2	155670	175450	129260	153460	142310	123050	135980	133780	0.871758	0.254366
AS(0.292)AS(0.97)VS(0.985)PKLS(0.753)PDVQDNNPR	Os04g0663100	0.970378	0.0104483	41.423	3	-1.6146	1	18261	16904	17255	17473.3	29123	27858	29260	28747	1.64519	5.77375e-05
AS(0.292)AS(0.97)VS(0.985)PKLS(0.753)PDVQDNNPR	Os04g0663100	0.985185	6.47e-06	107.21	3	-1.6146	4	96387	91856	93043	93762	134813	128773	135302	132963	1.41809	8.34202e-05
LS(1)PDVQDNNPR	Os04g0663100	1	1.1e-08	128.57	2	1.0224	5	126222	120071	120668	122320	166639	161863	166445	164982	1.34877	8.56332e-05
ENNES(1)VDEK	Os04g0663100	1	2.06e-13	96.82	2	0.72698	2	48221	50441	44928	47863.3	33341	32689	34610	33546.7	0.700884	0.000706387
EPIPLPEKPES(0.177)S(0.817)FDDT(0.006)MDAYK	Os04g0663100	0.817475	1.08e-25	140.41	3	-0.63541	2	148920	153740	131510	144723	147960	142430	150150	146847	1.01467	0.757966
FEELTSNLTVS(1)R	Os04g0663100	0.999934	4.23e-20	214.81	2	-0.30886	8	217681	202141	208467	209430	162071	176400	167931	168801	0.806002	0.00270954
RHS(1)LPMTNGK	Os04g0663100	0.999995	1.28e-05	106.13	3	0.76155	8	47469	46434	42531	45478	96160	98363	98215	97579.3	2.14564	2.40926e-05
ILACAGGGS(1)DPS(1)AGS(1)DGDADDHVDENK	Os04g0663100	1	2.46e-22	117.88	3	-1.2079	4	78858	80019	74887	77921.3	72441	74215	74698	73784.7	0.946912	0.0707119
ILACAGGGS(1)DPS(1)AGS(1)DGDADDHVDENK	Os04g0663100	1	4.49e-42	151.28	3	-1.2079	9	285693	285024	260422	277046	227093	222950	226969	225671	0.814559	0.00277664
ILACAGGGS(1)DPS(1)AGS(1)DGDADDHVDENK	Os04g0663100	1	2.2e-99	238.59	3	-1.2079	17	539218	565279	490217	531571	449851	429575	446868	442098	0.831681	0.0145488
ILQQEKS(1)DEK	Os04g0663100	1	0.000258857	89.992	3	1.127	5	443480	412050	387320	414283	674330	707690	665730	682583	1.64762	0.000320891
IS(0.782)NS(0.181)T(0.036)PLPSYMQFTESAR	Os04g0663100	0.78192	0.00043344	57.578	3	-1.8206	1	12306	11458	12749	12171	13356	13035	13553	13314.7	1.09397	0.0532641
KS(1)CNPAFAAAQLK	Os04g0663100	1	5.25e-06	95.197	4	-0.65777	2	13023	12966	11343	12444	13759	13648	14282	13896.3	1.11671	0.0771815
LIEKPIDQPGDES(1)IEKPADEPIEK	Os04g0663100	1	1.99e-17	119.22	5	-0.3181	1	24654	27928	24807	25796.3	27306	26617	30192	28038.3	1.08691	0.20953
VLKNS(0.99)DIS(0.01)EPETLSSSK	Os04g0663100	0.990423	5.9e-17	128.55	3	3.2531	3	84289	87439	79569	83765.7	100372	99315	98536	99407.7	1.18674	0.00355063
NS(0.049)DIS(0.93)EPET(0.02)LS(0.001)SSK	Os04g0663100	0.930461	4.93e-05	77.575	3	-0.62874	3	92686	95164	89295	92381.7	111034	110903	110911	110949	1.20099	0.000576458
NSDISEPET(0.001)LS(0.142)S(0.778)S(0.079)K	Os04g0663100	0.777637	2.13e-21	184.99	3	0.081087	4	122040	132500	119200	124580	99899	95402	100980	98760.3	0.792746	0.00316209
S(0.966)LT(0.028)S(0.003)PS(0.001)S(0.001)DS(0.001)VGR	Os04g0663100	0.966014	0.00152778	76.196	2	-1.0119	2	28788	31720	28000	29502.7	40704	33864	38443	37670.3	1.27685	0.0214245
SLTSPSS(0.007)DS(0.992)VGR	Os04g0663100	0.992398	9.83e-08	115.92	2	0.06765	4	132116	134264	125112	130497	133673	124404	131929	130002	0.996204	0.906719
S(0.001)NS(0.999)LDGANKPK	Os04g0663100	0.999244	1.64e-05	103.39	3	-0.57272	7	164920	197610	147990	170173	162650	131330	161050	151677	0.891307	0.361508
SQDNVS(1)PK	Os04g0663100	1	0.000766051	106.62	2	0.89619	5	63160	61883	55380	60141	76918	74742	73574	75078	1.24837	0.00647233
S(0.912)S(0.072)MDNLS(0.016)K	Os04g0663100	0.91153	0.0276914	68.484	2	0.58216	2	68689	76035	64357	69693.7	85459	78021	83649	82376.3	1.18198	0.0388898
SS(0.005)S(0.995)QAQQNVK	Os04g0663100	0.994915	2.74e-07	190.36	2	-1.5472	4	51573	50791	47772	50045.3	51031	50873	51807	51237	1.02381	0.374141
VKS(1)DHVDQEPR	Os04g0663100	1	0.00202079	65.811	3	0.045562	1	18337	17156	16889	17460.7	20095	19420	19563	19692.7	1.12783	0.0114147
WT(0.093)S(0.907)MIPPNTGGHLLEDR	Os04g0663100	0.907166	4.79e-08	84.213	2	4.4892	1	0	0	0	0	0	0	0	0
AMS(1)LIGMR	Os04g0669900	1	0.00084686	105.94	2	-1.1049	1	9405.4	9497.6	9197.8	9366.93	9810.9	10485	10624	10306.6	1.10032	0.0227369
DPS(1)IGAEEMNR	Os04g0676400	1	0.00131695	84.352	2	2.2766	1	26450	28807	25067	26774.7	22448	21359	22044	21950.3	0.819817	0.0101449
NRHS(1)FGR	Os04g0676400	1	0.0338057	73.665	2	0.1331	1	4599.3	4960.9	4338.3	4632.83	2103.2	1856.1	1604.3	1854.53	0.400302	0.000459242
DQS(1)PGNEEPTTSNSSSMAPTGR	Os04g0677700	0.999982	9.63e-51	184.35	3	-0.61916	7	60457	61141	57915	59837.7	58321	59102	59650	59024.3	0.986408	0.490902
LS(1)VLQNS(1)ENNIK	Os04g0677700	1	0.0159452	43.798	3	2.0036	1	13908	14542	14351	14267	15524	14541	16156	15407	1.0799	0.0850599
LS(1)VLQNS(1)ENNIK	Os04g0677700	1	0.0159452	43.798	3	2.0036	1	13908	14542	14351	14267	15524	14541	16156	15407	1.0799	0.0850599
LS(0.062)VS(0.924)QNS(0.955)DS(0.058)ALK	Os04g0677700	0.924138	0.00322653	69.314	2	-0.96028	1	40365	39261	38460	39362	28531	27589	28303	28141	0.714928	4.1509e-05
LS(0.062)VS(0.924)QNS(0.955)DS(0.058)ALK	Os04g0677700	0.955174	0.00322653	69.314	2	-0.96028	1	40365	39261	38460	39362	28531	27589	28303	28141	0.714928	4.1509e-05
T(0.014)NS(0.976)RT(0.009)EMASDSAPVVGPR	Os04g0677700	0.976441	1.17e-30	185.71	2	-0.6214	2	24919	23994	24619	24510.7	29104	29819	28679	29200.7	1.19135	0.000388818
T(0.038)S(0.038)S(0.923)GPELATDSR	Os04g0677700	0.92337	1.31e-09	153.11	2	-1.2861	2	13500	13019	12102	12873.7	22850	23732	23581	23387.7	1.81671	6.29342e-05
VPLLVYAGDGGVEEGS(1)AGGGK	Os04g0676700	1	2.09e-33	147.09	3	0.35096	3	11969	12517	11538	12008	34730	33959	34210	34299.7	2.8564	1.75956e-06
EMS(1)DDESTDK	Os04g0682800	0.999856	8.09e-05	96.604	3	0.0052282	3	30864	30542	29785	30397	37086	37052	38265	37467.7	1.23261	0.000151572
EMS(0.026)DDES(0.775)T(0.2)DK	Os04g0682800	0.774585	3.8e-07	187.42	2	-0.28749	5	127810	123900	110990	120900	141640	138750	136550	138980	1.14955	0.0329356
T(0.009)VT(0.074)S(0.917)DDESETVDGALAI	Os04g0682800	0.916753	8.42e-29	145.6	2	-0.087688	2	68484	69296	65775	67851.7	78334	76093	80772	78399.7	1.15546	0.00348066
S(0.955)LS(0.047)FS(0.096)S(0.502)S(0.383)FS(0.017)K	Os04g0691200	0.954645	0.000554837	94.191	2	-2.5025	1	79957	81660	74147	78588	86591	83374	83586	84517	1.07544	0.0817268
SLSFS(0.021)S(0.065)S(0.91)FS(0.003)K	Os04g0691200	0.910389	6.91e-11	199.21	2	-0.61374	2	77509	79774	69493	75592	59069	57760	56772	57867	0.765518	0.00366074
LEY(0.001)QS(0.016)RPS(0.973)IS(0.009)GVS(0.001)SFK	Os04g0693000	0.973244	0.000359914	65.954	3	0.45685	1	18026	16861	15734	16873.7	36165	35289	35382	35612	2.11051	4.81418e-05
PSISGVS(0.04)S(0.96)FK	Os04g0693000	0.959598	6.35e-05	166.86	2	-0.3688	2	142070	141770	122290	135377	148310	146940	151930	149060	1.10108	0.123205
VHS(0.999)VY(0.001)Y(0.001)R	Os04g0693000	0.998835	0.0316157	71.491	2	0.095109	1	13544	14973	14237	14251.3	22550	22856	23764	23056.7	1.61786	0.000127343
PVYYVQS(0.999)PS(0.001)R	Os04g0689500	0.999464	3.13e-33	152.04	2	-0.66349	9	225939	227863	188127	213976	147230	139925	144753	143969	0.672828	0.00363407
PVYYVQS(0.003)PS(0.95)RDS(0.047)HDGEK	Os04g0689500	0.950198	3.98e-25	143.95	3	0.68232	5	154350	153942	123121	143804	175327	172791	182463	176860	1.22987	0.0504998
PVYYVQS(0.91)PS(0.116)RDS(0.973)HDGEK	Os04g0689500	0.972902	2.58e-05	88.945	3	-1.7351	4	95884	96287	79674	90615	67544	66065	70689	68099.3	0.751524	0.0125834
T(0.001)AT(0.002)S(0.005)VHS(0.161)T(0.51)PALS(0.452)PMGS(0.869)PR	Os04g0689500	0.869381	2.03e-05	84.327	3	-0.14834	8	152073	151571	155475	153040	174165	173116	172347	173209	1.13179	0.000131571
T(0.002)DS(0.003)EVT(0.007)S(0.017)LAPS(0.874)S(0.874)PPRS(0.113)PT(0.058)S(0.051)R	Os04g0689500	0.873979	0.00243464	48.037	3	1.8125	3	475913	467322	437132	460122	541770	515523	521079	526124	1.14344	0.0108678
TDSEVTSLAPS(0.063)S(0.937)PPR	Os04g0689500	0.937389	1.26e-45	237.1	3	0.20415	9	541251	529524	499406	523394	610331	585498	589785	595205	1.1372	0.00904517
MEDDIEEGVAES(0.005)S(0.019)GPS(0.976)PR	Os04g0686650	0.975858	5.45e-17	98.077	2	0.47566	1	16827	16403	15774	16334.7	15281	15806	16939	16008.7	0.980042	0.592273
MMEDLS(1)LER	Os04g0686650	1	0.00240967	88.576	2	-2.0216	1	35985	36782	32078	34948.3	32746	31517	32508	32257	0.922991	0.149171
PATDSSSAAAPLT(0.025)S(0.975)FGR	Os04g0688000	0.974843	3.11e-44	222.55	2	0.87884	2	79802	82325	72780	78302.3	76205	74783	79568	76852	0.981478	0.690673
NIPS(0.021)FS(0.979)PLGS(0.373)S(0.627)FGK	Os05g0102500	0.978706	2.31e-06	92.679	3	0.39324	3	48147.3	48082.5	44339.3	46856.4	44185.9	44150.7	45077	44471.2	0.949096	0.140207
QSQFSDAEEGMEGPIS(1)PR	Os04g0690400	1	1.32e-11	116.74	3	0.65709	2	42016	41802	41814	41877.3	45800	39953	44156	43303	1.03404	0.479442
RS(0.999)HDY(0.001)DDQR	Os04g0690400	0.999483	0.00224663	77.185	3	0.13477	3	2868.3	2867.9	2801.7	2845.97	3488.6	3778.1	3605.4	3624.03	1.27339	0.000588643
RSNS(1)FDSR	Os04g0690400	0.999986	0.000109965	111.73	2	0.66958	4	40837	41233	39046	40372	37741	36308	37682	37243.7	0.922512	0.0186054
SYS(1)QNDR	Os04g0690400	0.999866	0.000660251	111.06	2	0.47091	1	25898	26534	23786	25406	22562	21895	21963	22140	0.871448	0.0166695
AS(0.001)S(0.832)S(0.167)FGGR	Os04g0692750	0.831862	0.0028826	96.367	2	-0.042409	1	9006.6	9400.7	8902	9103.1	6474.9	6065.1	6661.8	6400.6	0.703123	0.000401552
LTVIES(0.182)S(0.818)PEPLER	Os04g0692750	0.817584	0.000284655	74.772	3	0.0093714	1	10097	10516	9865.6	10159.5	12879	10860	11992	11910.3	1.17233	0.0411712
ATNS(0.002)DPQS(0.867)PPS(0.07)LT(0.061)DDQDVPAAISPPSHGASPQFR	Os04g0692900	0.866724	3.64e-19	100.26	3	-1.6549	6	52473	55235	51380.8	53029.6	52380	50762	54190	52444	0.988957	0.720094
ATNSDPQS(0.338)PPS(0.768)LT(0.894)DDQDVPAAISPPSHGASPQFR	Os04g0692900	0.767583	2.29e-35	125.47	3	0.22443	4	34855	36262	34105.8	35074.3	36036	35107	36781	35974.7	1.02567	0.319524
AT(0.003)NS(0.009)DPQS(0.564)PPS(0.205)LT(0.231)DDQDVPAAIS(0.924)PPS(0.063)HGAS(0.002)PQFR	Os04g0692900	0.92419	4.16e-06	58.044	4	-0.47412	2	18518.8	19100.5	18447.2	18688.8	19936.9	20043.7	21747.9	20576.2	1.10099	0.0341181
GCS(0.963)AT(0.035)RPT(0.002)PDDDHHPLTLCGASR	Os04g0692900	0.963313	3.54e-10	100.68	4	-0.19826	1	16660	15392	15893	15981.7	20928	19413	21266	20535.7	1.28495	0.00231547
QAS(0.939)PS(0.06)S(0.001)VTAAHK	Os04g0692900	0.938796	6.58e-10	142.4	3	-0.08664	4	33834	35823	31250	33635.7	26068	25990	28491	26849.7	0.79825	0.0106984
S(0.994)AGES(0.006)FIVEDSENSSVAK	Os04g0692900	0.993698	3.98e-24	137.86	3	0.78154	2	34086	33786	31429	33100.3	41551	39923	40858	40777.3	1.23193	0.00176424
VALPLALLPPDQNVPQIS(1)GPK	Os04g0692900	1	0.00636153	41.904	4	-2.4587	1	3870.3	3564.1	3592.2	3675.53	6176.9	6060.8	6535.6	6257.77	1.70255	0.000105121
SHNLSEGS(0.002)S(0.141)S(0.857)FK	Os05g0112000	0.856687	5.71e-09	169.04	2	-0.66894	1	18365	21143	17630	19046	14180	12928	14415	13841	0.726714	0.00799234
TFVLAAPS(1)NK	Os05g0111300	0.999943	0.00268187	75.819	3	-1.2959	2	5720.4	5725.1	5349.3	5598.27	6122.4	6549.4	6032.8	6234.87	1.11371	0.0336099
LASGSGCVDS(1)NGDVEK	Os05g0117864	0.999747	6.07e-74	174.87	2	2.4203	1	0	0	0	0	0	0	0	0
T(0.002)DS(0.014)T(0.012)AS(0.82)GEDKDS(0.151)EDPAIQDPSAGDLEGDPDPDH	Os05g0117864	0.820391	3.37e-41	143.16	3	0.29153	3	50371	52407	46911	49896.3	40867	40804	41169	40946.7	0.820635	0.00377663
AVS(0.997)PFS(0.003)R	Os05g0106700	0.997437	0.00343302	102.95	2	0.069272	2	33150	29691	29748	30863	25325	27670	24710	25901.7	0.839247	0.024956
NALDS(0.123)DS(0.877)FNK	Os05g0106700	0.876773	3.47e-06	118.37	2	0.75104	2	138240	134050	125200	132497	111720	110480	117120	113107	0.853657	0.0100587
S(0.303)T(0.347)T(0.347)PVPT(0.012)T(0.05)HGLS(0.923)FS(0.019)K	Os05g0106700	0.922748	0.000163077	80.156	3	-1.06	1	33454	32683	32713	32950	37352	40010	37840	38400.7	1.16542	0.00242995
TIAAS(0.002)QLS(0.998)FK	Os05g0130100	0.997824	0.00136708	69.451	3	0.30447	1	5011.6	5192.5	4656.7	4953.6	7044	7164.5	7067.2	7091.9	1.43167	0.00037792
SSLGFQNETS(0.001)T(0.036)S(0.964)GDADR	Os05g0134000	0.963875	5.54e-29	183.73	2	-0.81607	1	10278	10634	11253	10721.7	11821	11513	11059	11464.3	1.06927	0.109227
RS(0.778)S(0.221)FS(0.001)VVR	Os05g0140300	0.778029	0.00353604	78.116	3	1.9086	1	2944.9	3529.9	3218.9	3231.23	2403.1	2521.3	2344.5	2422.97	0.749858	0.00720546
S(0.047)YGS(0.953)DPEEQWMR	Os05g0140300	0.952767	2.38e-09	158.86	2	-0.12332	1	27915	27488	27047	27483.3	20867	21573	21145	21195	0.771195	4.04042e-05
VEAAAAEEEVVLGAGDDDS(0.999)DVES(0.001)GGESSFSR	Os05g0140300	0.999244	1.4e-40	141.9	3	0.93376	2	24283	23068	22855	23402	24371	23278	25384	24344.3	1.04027	0.278842
T(0.041)ADS(0.959)DGGEGDENVSPSLGSK	Os05g0137500	0.958538	7.62e-07	95.153	3	-0.093493	1	28559	29708	26736	28334.3	22235	22575	22855	22555	0.796031	0.00201908
S(0.05)VNS(0.787)IT(0.163)MGLPR	Os05g0147300	0.786839	2.12e-08	176.97	2	4.1668	3	46683	45812	43560	45351.7	44253	41909	44374	43512	0.959436	0.211496
GT(0.134)S(0.866)AVLMLLR	Os05g0150900	0.866287	0.00059103	96.171	2	0.69514	1	6385.2	6804.1	6211.8	6467.03	28404	28587	28711	28567.3	4.41738	6.66378e-07
LVS(1)LVDK	Os05g0150900	1	0.0128135	87.308	2	-0.94259	1	13428	14207	13843	13826	50681	47102	47110	48297.7	3.49325	1.80866e-06
KPVEPSVES(0.152)S(0.848)PVEEK	Os05g0147150	0.847914	1.6e-06	101.28	3	-1.1028	1	34899	34496	30887	33427.3	30030	28862	29041	29311	0.876857	0.0333334
KPAEQPPES(0.758)S(0.239)PS(0.003)R	DRB2	0.757567	0.000199715	79.347	3	1.768	2	27938	27641	26640	27406.3	31507	30702	32078	31429	1.14678	0.00204991
AAHVDS(1)PK	Os05g0162200	1	0.00229846	76.465	3	0.1352	3	17779	18540	15688	17335.7	11940	11376	11778	11698	0.674794	0.00169787
EEASAAAS(1)DGQGDDKER	Os05g0173500	0.999881	6.62e-24	134.86	3	-0.33136	1	18498	19077	16983	18186	21955	22052	21594	21867	1.20241	0.00631569
GVLSEGENADKPS(0.009)T(0.01)PAT(0.021)PHHCDS(0.958)S(0.958)ES(0.94)AGEES(0.06)Y(0.045)LPPAR	Os05g0188600	0.957533	1.46e-10	72.638	4	-0.76506	2	25307	23176	24640	24374.3	22907	24402	22820	23376.3	0.959055	0.28719
GVLSEGENADKPS(0.009)T(0.01)PAT(0.021)PHHCDS(0.958)S(0.958)ES(0.94)AGEES(0.06)Y(0.045)LPPAR	Os05g0188600	0.957533	1.46e-10	72.638	4	-0.76506	2	25307	23176	24640	24374.3	22907	24402	22820	23376.3	0.959055	0.28719
GVLSEGENADKPS(0.009)T(0.01)PAT(0.021)PHHCDS(0.958)S(0.958)ES(0.94)AGEES(0.06)Y(0.045)LPPAR	Os05g0188600	0.940023	1.46e-10	72.638	4	-0.76506	2	25307	23176	24640	24374.3	22907	24402	22820	23376.3	0.959055	0.28719
MDET(0.003)LAS(0.997)LRR	Os05g0188500	0.996565	0.00589035	57.174	2	-3.2398	1	0	0	0	0	0	0	0	0
AESYGDGTES(0.004)S(0.996)GRPR	Os05g0182201	0.996189	2.53e-11	121.45	2	-0.19897	1	2857	3185.1	2757.4	2933.17	4672.2	4532.5	4819.2	4674.63	1.59372	0.000566054
DAIVCLSNHDEKNES(1)PPADSYNHLDLR	Os05g0207900	0.999959	1.06e-27	131.9	4	-0.48234	2	39055	40030	37068	38717.7	38462	38420	36217	37699.7	0.973707	0.42849
GEAIS(0.853)DNT(0.147)ASDAK	Os05g0207900	0.85305	4.11e-33	141.85	2	0.41266	1	0	0	0	0	0	0	0	0
LVCCS(1)EQLDK	Os05g0207900	1	0.0173882	62.528	2	1.5643	1	28233	26549	25966	26916	25717	27213	26188	26372.7	0.979814	0.541651
S(0.002)CDS(0.995)EEAET(0.003)AK	Os05g0207900	0.995228	1.27e-07	120.84	2	-0.491	3	72446	69077	67615	69712.7	57674	63154	58107	59645	0.855583	0.0116693
S(0.975)DT(0.025)ELDAEPER	Os05g0207900	0.97484	9.06e-78	186.23	2	-0.64908	5	202010	205150	190480	199213	180990	181130	179530	180550	0.906315	0.0126849
S(1)LDKNTNENEEHNR	Os05g0207900	0.999889	6.2e-21	149.86	3	-1.3034	3	52048	54788	46236	51024	37418	37782	38201	37800.3	0.740834	0.0041831
T(0.029)HGS(0.971)ENAELEQMSENAER	Os05g0207900	0.970647	2.07e-23	139.48	2	-1.9743	2	10150	9628.6	9301.7	9693.43	10337	9924.9	10576	10279.3	1.06044	0.133994
THGSENAELEQMS(1)ENAER	Os05g0207900	0.999992	1.39e-05	73.389	3	-1.5698	1	0	0	0	0	0	0	0	0
ALDAIS(1)PAR	Os05g0220500	1	7.88e-05	99.34	2	-0.75949	1	0	0	0	0	0	0	0	0
TADS(0.001)GEVS(0.999)AR	Os05g0220500	0.999284	0.016789	63.046	2	0.049441	1	11242	12048	11043	11444.3	9302.8	8629.7	8261.5	8731.33	0.762939	0.00342813
DT(0.044)KES(0.938)PEQS(0.018)GSNSAVQK	Os05g0232200	0.937787	7.64e-24	138.46	3	-0.70699	3	82317	87431	74182	81310	93765	90607	89610	91327.3	1.1232	0.0767799
IKS(0.999)ESSLK	Os05g0232200	0.999493	0.00712514	64.878	3	-1.1336	1	9951.8	9945.4	8028.2	9308.47	6374.9	5685.3	6347.9	6136.03	0.659188	0.00689336
KS(0.998)MS(0.002)LDDLQEK	Os05g0232200	0.998144	7.43e-07	155.99	3	0.0026251	11	444670	441370	408400	431480	426040	415830	419490	420453	0.974445	0.420666
KS(0.033)MS(0.967)LDDLQEK	Os05g0232200	0.966921	2.26e-05	117.79	3	0.030708	6	244480	248610	225180	239423	256430	254300	251140	253957	1.0607	0.127499
MQLPPGDKS(0.9)FS(0.1)NK	Os05g0232200	0.899853	0.000465206	73.498	3	-1.1423	6	203730	206420	190910	200353	247560	237740	245850	243717	1.21643	0.00195081
SNATEQQAVLST(0.003)T(0.027)S(0.97)EGR	Os05g0232200	0.970048	2.44e-44	224.15	2	-0.1471	1	8251.3	8117.7	7628.7	7999.23	13510	11537	12954	12667	1.58353	0.0009797
EAQGLLQNAQDVT(0.004)VLS(0.996)D	Os05g0239000	0.995812	3.25e-23	134.85	2	0.13155	2	13024	13432	14159	13538.3	14289	14389	14263	14313.7	1.05727	0.0835562
THEPLLDNS(1)F	TIP4-1	1	7.2e-05	106.4	2	-0.45784	3	23481	23942	23094	23505.7	29776	29173	29018	29322.3	1.24746	7.11367e-05
AVES(0.009)T(0.029)GS(0.962)PVHR	Os05g0255800	0.962047	0.00148659	82.494	2	0.0086969	1	10920	10860	11101	10960.3	9807.8	9459.6	10039	9768.8	0.891287	0.00337692
IPGS(1)PGKPPTAR	Os05g0255800	0.999602	0.00212576	62.077	3	-0.011695	3	16145	17795	15610	16516.7	14259	13812	14329	14133.3	0.855701	0.0195626
AKS(0.973)FMPS(0.027)R	Os05g0270200	0.973461	0.0118242	56.359	3	-1.4276	1	9198.4	9084.1	8402.8	8895.1	13589	13569	12482	13213.3	1.48546	0.00057845
KAS(1)PELLADGGFNGT(0.113)S(0.471)S(0.404)VDKIT(0.012)DK	Os05g0270200	1	2.09e-44	156.69	4	-0.20004	25	999310	1084210	900280	994600	1052830	933690	1020850	1.00246e+06	1.0079	0.890833
ASPELLADGGFNGT(0.02)S(0.109)S(0.87)VDKITDK	Os05g0270200	0.870401	1.02e-54	198.79	3	0.85907	6	342589	346601	312526	333905	298757	292088	300998	297281	0.890315	0.0274511
DLS(0.982)HT(0.018)IR	Os05g0270200	0.98174	0.00199913	85.676	3	-0.40301	2	6171.1	5974.7	5808.3	5984.7	5665	5758.5	5798.4	5740.63	0.959218	0.0927419
GES(1)VLGK	Os05g0270200	1	0.0344275	69.812	2	0.62274	1	22529	16158	20366	19684.3	15177	22503	16752	18144	0.921748	0.604523
AHS(1)IYYR	Os05g0301500	0.999999	0.000581887	101.54	3	0.58968	3	4688.1	5149.2	4443.3	4760.2	7667.8	7162.2	7211.7	7347.23	1.54347	0.000834055
AQAEEET(0.001)RAS(0.999)QR	Os05g0291700	0.999494	8.05e-10	132.44	3	0.9544	5	14150	13884	12772	13602	38631	39414	39118	39054.3	2.87122	5.04091e-06
KTPSDEAAASEAQASLENLLS(1)R	Os05g0291700	0.999995	3.71e-20	133.44	4	0.41436	2	25421	25223	24273	24972.3	28945	28161	28875	28660.3	1.14768	0.00119101
LSTQLAGVAT(0.215)QDS(0.785)DEVEPK	Os05g0291700	0.785034	2.57e-168	314.64	2	0.006926	5	191010	191520	169020	183850	990290	970700	978550	979847	5.3296	2.27994e-06
S(0.007)LIPAFPPAAAGS(0.993)LFAGGR	Os05g0291700	0.992797	3.69e-06	91.372	3	0.89505	2	7984.3	8298.3	8262	8181.53	12765	13489	13703	13319	1.62793	3.91266e-05
DPPS(1)PEMEATAEALTR	Os05g0304100	0.999999	1.29e-05	96.379	3	-0.40952	8	128790	132540	126150	129160	139940	138600	137880	138807	1.07469	0.0084983
GPPS(0.972)PPS(0.028)HPNPIDPFAAAAAAAAEAEGEAAPPPR	Os05g0304100	0.971557	7.87e-85	181.62	4	-0.13087	3	21489	20395	22815	21566.3	22037	23495	23946	23159.3	1.07387	0.155282
VMIVMGS(1)PAK	Os05g0313500	1	0.000556618	79.82	3	0.13167	9	77370	77293	71692	75451.7	81212	80372	83347	81643.7	1.08207	0.0445129
FVPLPGS(1)PEMAQLEADPGR	Os05g0304600	1	4.96e-06	78.324	3	0.77636	1	4658.4	4737.1	5010.8	4802.1	5978.3	5915.3	5821.9	5905.17	1.22971	0.000892228
AGPNVDNT(0.036)HVS(0.978)T(0.987)VVK	Os05g0318700	0.977505	0.013054	47.68	3	4.2167	1	34122	34648	30428	33066	30685	27842	30922	29816.3	0.901722	0.124629
ELS(0.016)QVES(0.912)DS(0.031)S(0.041)K	Os05g0333200	0.91155	0.0133226	55.724	2	-0.70207	1	0	0	0	0	0	0	0	0
S(0.01)HS(0.084)LS(0.906)EAETTK	Os05g0333200	0.905714	2.49e-08	167.84	3	-0.24044	2	25686	29112	24203	26333.7	28205	25297	37140	30214	1.14735	0.372095
YVIS(1)PDNQEIGEK	Os05g0333200	1	6.91e-08	109.55	3	-0.249	3	107320	108060	101190	105523	101920	98335	101690	100648	0.953802	0.120008
LRS(1)MLPSAAPAAAAGEEEEEGER	Os05g0346500	0.999913	2.67e-34	148.09	3	-2.5388	6	167190	167460	164290	166313	168590	170390	171460	170147	1.02305	0.0440191
S(0.843)PT(0.13)AT(0.026)PSPAPAAVAAAPK	Os05g0345100	0.843379	1.78e-17	131.67	3	0.42681	2	49689	52004	46283	49325.3	43009	40355	40070	41144.7	0.834149	0.0113333
SS(0.001)S(0.999)FKEDSYVASALPASDLR	Os05g0345100	0.99933	9.54e-129	288.3	2	-0.6025	8	563306	490028	509545	520960	473249	536320	482275	497281	0.954549	0.461444
S(0.144)S(0.173)S(0.681)FKEDS(0.164)Y(0.001)VAS(0.836)ALPASDLR	Os05g0345100	0.836317	1.66e-06	89.299	3	1.4144	1	41216	40468	39795	40493	45499	46980	47395	46624.7	1.15143	0.000919876
ETEEDS(0.884)S(0.116)AAGLLEK	Os05g0350600	0.884016	6.53e-09	107.34	3	0.11842	1	8344.1	8473.8	9028.4	8615.43	16376	15767	15768	15970.3	1.85369	2.23512e-05
AGGAAVAVDGES(1)LRRPEEEGGR	Os05g0338933	1	2.16e-08	83.362	3	-0.63805	1	19180	17805	17560	18181.7	24755	23793	24345	24297.7	1.33638	0.000612319
DAS(0.004)T(0.019)S(0.126)S(0.85)PPAAAAAAASPPWAAAPR	Os05g0359000	0.850201	2.69e-59	166.57	3	1.769	1	5656.1	5218.4	5265.3	5379.93	6558.3	5888.8	6122.6	6189.9	1.15055	0.0259581
DEQDSLPT(0.002)S(0.08)S(0.918)PQPDVR	Os05g0359000	0.917822	6.81e-54	240.5	2	-0.21508	4	38143	36553	35586	36760.7	30331	30733	31649	30904.3	0.84069	0.00188975
DSQPALS(1)PQPDEPRPEK	Os05g0359000	0.999978	5.46e-24	136.56	3	-0.10052	3	38443	39174	33148	36921.7	28892	28954	28783	28876.3	0.782097	0.0100389
ILHGGS(0.993)FS(0.007)K	XOAT5	0.993477	0.00220663	69.721	3	-0.085364	1	7923.8	7888.7	7233.2	7681.9	16576	15302	16136	16004.7	2.08343	4.1638e-05
GLYSAAS(1)LER	Os05g0350700	0.999865	0.00587217	75.849	2	0.58648	1	14092	14628	13559	14093	17377	16574	17560	17170.3	1.21836	0.00218445
GS(0.011)LEY(0.031)IS(0.902)QPS(0.247)T(0.792)PAGS(0.017)NK	Os05g0350700	0.902416	0.00439783	52.273	3	3.9174	1	15657	16333	14419	15469.7	16640	16700	17095	16811.7	1.08675	0.087802
MPPQGHLNADDT(0.001)ELVS(0.999)PR	Os05g0350700	0.998754	3.06e-17	130.09	3	1.3723	3	64472	62749	62638	63286.3	64262	66891	66307	65820	1.04003	0.0629692
MTNSPS(1)FR	Os05g0350700	0.999889	0.00655583	87.149	2	-0.97857	3	65059	63437	62929	63808.3	67397	66471	66596	66821.3	1.04722	0.0133581
RAS(1)INCSQQTR	Os05g0350700	0.999976	0.000754372	86.699	2	-1.6306	1	2943.9	2959.8	3036.4	2980.03	3898.1	3781.2	3513.8	3731.03	1.25201	0.00226003
S(0.063)S(0.937)PNIHR	Os05g0350700	0.936957	0.0149653	83.429	2	0.61248	1	6209.6	6291.3	6203.1	6234.67	5334.9	5500.3	5542.9	5459.37	0.875647	0.000447122
STHS(0.001)LS(0.999)PPTQWGGQRPQK	Os05g0350700	0.9994	9.31e-12	118.46	4	0.55219	2	29927	32056	28686	30223	28353	27524	27476	27784.3	0.919311	0.0703345
S(0.967)T(0.908)VEGQS(0.124)MCVDGGR	Os05g0343700	0.967006	0.00882187	46.768	2	1.3196	1	8018.7	8982.4	7997.2	8332.77	14852	14902	15435	15063	1.80768	0.00012282
LT(0.565)EPT(0.717)T(0.717)APGARDDS(1)T(1)RK	Os05g0358000	0.999932	0.0175466	42.059	2	-1.0933	1	0	0	0	0	0	0	0	0
AAAS(0.956)T(0.881)S(0.964)PPS(0.2)PR	Os05g0368100	0.955814	0.0292364	47.657	2	-0.25802	1	0	0	0	0	0	0	0	0
AAAS(0.956)T(0.881)S(0.964)PPS(0.2)PR	Os05g0368100	0.964034	0.0292364	47.657	2	-0.25802	1	0	0	0	0	0	0	0	0
AAASTS(0.001)PPS(0.999)PR	Os05g0368100	0.999072	0.000157781	100.69	2	-0.089122	2	18926	18971	17774	18557	18232	17759	19925	18638.7	1.0044	0.933617
AAVGGEQQSSAAAAS(0.201)S(0.799)GDGVAAAANVDR	Os05g0368100	0.798651	7.18e-24	122.81	3	0.031551	1	8558.6	8405.1	9094.8	8686.17	9158.2	9454.1	10311	9641.1	1.10994	0.0723024
DAGDAPS(0.002)S(0.998)PR	Os05g0368100	0.997565	5.07e-06	121.61	2	2.059	1	6065.5	5894.3	5528.5	5829.43	5441.8	5070.1	5231.7	5247.87	0.900236	0.0375434
ADS(0.98)Y(0.007)S(0.008)T(0.002)S(0.002)NYFNK	Os05g0363500	0.980494	0.0213265	53.947	2	0.24175	1	0	0	0	0	0	0	0	0
SALS(0.998)DIVS(0.002)R	Os05g0363500	0.997758	0.000278393	122.57	2	0.2634	2	34667	35712	33405	34594.7	34514	34409	32762	33895	0.979775	0.472172
SVRPWAT(0.003)GLS(0.996)GQLQR	Os05g0353500	0.996448	1.06e-07	105.92	3	-0.35195	2	45290	46498	43415	45067.7	54005	52246	53482	53244.3	1.18143	0.00169
GGMEAVGGS(1)GGR	Os05g0373300	1	3.39e-09	160.86	2	-0.57421	7	57835	56977	53525	56112.3	151180	145520	147410	148037	2.63822	3.18724e-06
MHRS(1)PEQR	Os05g0374600	1	0.00778336	63.283	3	-0.076455	4	3307.4	3960.3	3438.4	3568.7	2997.7	2945.9	2727.2	2890.27	0.809893	0.0281275
ASITPPAACTDS(0.001)AAAAAADS(0.938)PVS(0.061)PEPPR	Os05g0363100	0.938032	3.16e-27	125.26	3	-1.0819	5	94788	94210	93988	94328.7	92375	92792	99981	95049.3	1.00764	0.80072
ASITPPAACT(0.163)DS(0.222)AAAAAADS(0.746)PVS(0.869)PEPPR	Os05g0363100	0.868586	1.78e-34	143.01	3	-1.2208	6	91950	100021	91800	94590.3	88784	88132	93716	90210.7	0.953699	0.242791
KDS(0.996)KDFT(0.004)FDK	Os05g0386800	0.996318	0.00217545	66.533	4	1.2342	1	12371	12509	11195	12025	23132	21852	24154	23046	1.91651	0.00014088
SSAAGAGAGAAAPS(0.025)LQPAGCAS(0.974)FDLAS(0.001)HPDLK	Os05g0392050	0.974244	3.07e-24	108.71	5	0.40362	2	35623	34907	34354	34961.3	31762	30759	29796	30772.3	0.880182	0.00382483
AS(0.001)S(0.952)S(0.042)RPLT(0.005)AAER	Os05g0402800	0.952316	0.00377783	72.705	2	1.1501	1	12780	11759	11622	12053.7	16039	16101	16186	16108.7	1.33641	0.000634557
VLS(0.964)DFDGEIY(0.013)S(0.023)K	Os05g0406100	0.963998	0.00505757	68.513	2	-1.2597	1	0	0	0	0	0	0	0	0
DLLAAAQS(0.826)APLAS(0.174)FHHAVVAR	Os05g0405600	0.826123	9.81e-05	64.2	4	-1.8661	1	6065.2	6017	5237.3	5773.17	8403.4	8525.8	7960.2	8296.47	1.43707	0.00218696
RPLS(1)GNAAGYR	Os05g0405600	1	6.7e-06	109.65	2	-0.044876	4	49359	49001	46824	48394.7	80453	79310	76605	78789.3	1.62806	2.45452e-05
FHLLEPS(0.032)S(0.156)S(0.812)LLVSQGNDK	Os05g0409000	0.811796	1.04e-06	100.27	3	0.57576	4	47743	44680	51458	47960.3	59372	64178	61484	61678	1.28602	0.0056037
NMS(0.994)LDGVNS(0.005)S(0.001)K	Os05g0409000	0.993645	0.000256346	98.943	2	-0.02382	1	46078	48134	44783	46331.7	58756	60266	60033	59685	1.28821	0.000347897
NTDEIDEHS(1)R	Os05g0409000	1	0.00884957	70.089	2	-1.4052	1	2986.9	3075.5	2680.6	2914.33	3136.8	2894.1	3013.8	3014.9	1.03451	0.503581
S(1)DGAHWPR	Os05g0428700	1	0.00847774	83.647	2	0.10698	2	33150	36221	36251	35207.3	34444	32941	33885	33756.7	0.958796	0.27078
RGGGGES(1)ES(1)ENEEEEEK	Os05g0430200	1	1.71e-11	119.37	3	0.055742	9	93810	93397	88166	91791	111002	108234	110236	109824	1.19646	0.00109286
RGGGGES(1)ES(1)ENEEEEEK	Os05g0430200	1	4.85e-05	97.797	3	0.055742	7	82836.1	82317.9	77609	80921	98170	94935.6	97559	96888.2	1.19732	0.00146701
PPS(1)LT(1)RRGGGGES(1)ES(1)ENEEEEEK	Os05g0430200	1	0.000107249	60.621	3	-4.4883	1	23824	22852	22222	22966	23463	23977	22542	23327.3	1.01573	0.593869
AEEEEACEEDT(0.169)DS(0.831)KQNK	Os05g0436400	0.831018	2.37e-12	122.49	3	-0.78803	1	18219	16927	16907	17351	24140	22131	21778	22683	1.3073	0.00270142
EIQEVAVHVGS(1)LR	Os05g0436100	1	5.62e-06	94.01	3	-2.2125	1	4524.1	4510.7	4304	4446.27	4683.8	4342.3	4605.7	4543.93	1.02197	0.487033
HAAS(0.924)GFS(0.076)AK	Os05g0432700	0.924222	0.00516385	81.771	2	1.016	1	21718	21686	19615	21006.3	24686	24670	23806	24387.3	1.16095	0.0137079
EES(1)DDDMGFSLFD	Os05g0445500	1	3.39e-23	166.65	2	2.9923	64	1403300	1427300	1313000	1381200	1441300	1417600	1439000	1.43263e+06	1.03724	0.226163
VEEKEESDDDMGFS(1)LFD	Os05g0445500	0.999862	4.28e-29	154.07	3	0.94045	15	709990	811830	646840	722887	777290	666730	743270	729097	1.00859	0.898642
FAS(0.102)VPS(0.891)GGGGGIAVAAPT(0.008)AAGGGAAPAEEAK	Os05g0445500	0.890528	0.000127351	50.189	4	-1.0274	1	48330	48564	45563	47485.7	53657	56008	57006	55557	1.16997	0.0045058
VLTHS(1)PR	Os05g0447580	0.999995	0.000276325	115.49	2	0.26529	2	8545.3	8132.4	7617	8098.23	8171.6	8536.4	9007.1	8571.7	1.05847	0.260317
AFS(1)EPWPELR	Os05g0450600	1	0.0147164	58.829	2	-0.55901	1	0	0	0	0	0	0	0	0
Y(0.032)S(0.968)PGHADNGMLR	Os05g0450600	0.967868	0.0275091	40.237	3	-1.5704	1	7385.4	7094.2	6739	7072.87	7581.4	7069.5	7858.4	7503.1	1.06083	0.223342
LGTHSPQNSGGQMELS(1)PGK	Os05g0447500	1	7.73e-34	153.56	3	-0.47062	4	76671	78426	71603	75566.7	71193	69481	73089	71254.3	0.942933	0.133709
NMPS(0.121)S(0.751)PS(0.127)PLY(0.001)S(1)PHAK	Os05g0447500	0.751477	3.01e-05	88.282	3	-1.0057	2	53677	52013	52547	52745.7	66468	63196	61931	63865	1.21081	0.0011458
NMPS(0.121)S(0.751)PS(0.127)PLY(0.001)S(1)PHAK	Os05g0447500	0.99979	3.01e-05	88.282	3	-1.0057	2	53677	52013	52547	52745.7	66468	63196	61931	63865	1.21081	0.0011458
ES(1)RS(1)QRPWTMGAK	Os05g0441275	0.999963	0.00152475	61.375	2	-2.5877	2	41632	36020	45229	40960.3	36451	42771	40878	40033.3	0.977368	0.812207
ES(1)RS(1)QRPWTMGAK	Os05g0441275	0.999866	0.00152475	61.375	2	-2.5877	2	41632	36020	45229	40960.3	36451	42771	40878	40033.3	0.977368	0.812207
QSGVATDQVS(1)PR	Os05g0456925	1	4.45e-09	162.94	2	-1.6621	2	27089	30129	26986	28068	40004	36132	39560	38565.3	1.374	0.00277668
S(1)PLLGPVPVR	Os05g0456925	1	0.00691026	73.841	2	0.51373	1	27221	29276	26265	27587.3	28874	27096	28565	28178.3	1.02142	0.591457
KAS(0.999)PPPPVS(0.997)PPAT(0.004)K	Os05g0453300	0.999425	0.000634668	72.359	4	-0.85935	2	45114	46048	42313	44491.7	31381	30687	31132	31066.7	0.698258	0.000167722
KAS(0.999)PPPPVS(0.997)PPAT(0.004)K	Os05g0453300	0.996926	0.00493716	48.616	4	-0.85935	1	15359	15557	13872	14929.3	11906	11331	12177	11804.7	0.790703	0.00510554
ADGPGS(1)PGGGGGS(0.932)HES(0.066)GS(0.003)PR	Os05g0463800	0.999998	1.19e-11	89.049	2	-0.10778	6	11610.2	11540.7	11249	11466.6	9591.3	9070.3	8814.8	9158.8	0.798735	0.00106862
ADGPGS(1)PGGGGGS(0.932)HES(0.066)GS(0.003)PR	Os05g0463800	0.931537	3.27e-08	76.704	2	-0.10778	2	2540.4	2592.62	2511.8	2548.27	2219.59	2113.08	1831.46	2054.71	0.806315	0.0200924
ADGPGS(0.548)PGGGGGS(0.824)HES(0.872)GS(0.756)PR	Os05g0463800	0.872027	0.00027012	55.452	2	-0.61645	1	1350.9	1649	1476.7	1492.2	1290.6	1148.2	1138.7	1192.5	0.799156	0.0342005
ADGPGS(0.973)PGGGGGS(0.028)HES(0.057)GS(0.943)PR	Os05g0463800	0.942739	1.19e-11	84.166	2	-0.57852	4	7739.4	8210.2	7567.9	7839.17	7050.6	6584.4	6574.3	6736.43	0.85933	0.0106276
MDGLLS(1)PNAIK	Os05g0459400	1	0.0368924	51.135	2	-1.4541	1	0	0	0	0	0	0	0	0
S(0.953)LS(0.047)DLGNIGLS(1)S(1)K	Os05g0459400	0.953202	0.00216755	63.894	2	2.235	1	18638	19293	18275	18735.3	17966	17026	16638	17210	0.918585	0.0371913
S(0.953)LS(0.047)DLGNIGLS(1)S(1)K	Os05g0459400	0.999774	0.00216755	63.894	2	2.235	1	18638	19293	18275	18735.3	17966	17026	16638	17210	0.918585	0.0371913
S(0.953)LS(0.047)DLGNIGLS(1)S(1)K	Os05g0459400	0.999796	0.00216755	63.894	2	2.235	1	18638	19293	18275	18735.3	17966	17026	16638	17210	0.918585	0.0371913
ISSYSDQMQNGNAS(1)S(1)DS(1)DKEQDLTK	Os05g0462600	0.999698	1.27e-15	97.771	3	3.8518	1	0	0	0	0	0	0	0	0
ISSYSDQMQNGNAS(1)S(1)DS(1)DKEQDLTK	Os05g0462600	0.999701	1.27e-15	97.771	3	3.8518	1	0	0	0	0	0	0	0	0
ISSYSDQMQNGNAS(1)S(1)DS(1)DKEQDLTK	Os05g0462600	0.999732	1.27e-15	97.771	3	3.8518	1	0	0	0	0	0	0	0	0
YYASATALANS(1)PEEK	Os05g0462600	1	2.24e-21	166.92	3	-0.32079	3	68857	71065	65530	68484	67695	64663	65534	65964	0.963203	0.244621
LPS(1)EAPADASSTGPPPPLR	Os05g0466800	0.999994	7.31e-39	169.4	2	1.2949	4	43824	45316	42595	43911.7	45387	43773	44265	44475	1.01283	0.56814
EQAT(0.002)CS(0.998)PQR	Os05g0474500	0.998297	0.000153874	117.99	2	-1.3558	3	26271	27083	25546	26300	20454	21038	20886	20792.7	0.790596	0.000239747
KS(0.91)T(0.038)S(0.051)NLS(0.001)TDNAYDHPAER	Os05g0463500	0.91023	2.85e-06	99.387	3	-0.68627	1	7189.1	6488.8	6728.6	6802.17	14989	12892	14631	14170.7	2.08326	0.00019066
Y(0.007)S(0.993)LPPLDK	Os05g0463500	0.993279	0.0247951	69.979	2	-0.51552	1	56358	56235	51406	54666.3	56727	56063	56119	56303	1.02994	0.37585
IMPEGDLIQLETPQT(0.065)YS(0.935)GR	Os05g0481100	0.934829	2.59e-34	154.66	3	0.56833	8	62792.3	65281.9	62258.2	63444.1	69864.8	69661.4	69790.3	69772.2	1.09974	0.00286039
LAPVPDVEGALPAHVS(1)T(1)VVK	Os05g0481100	1	2.62e-12	116.65	3	0.66291	3	171612	167105	159723	166147	156222	158682	158667	157857	0.950106	0.0783701
S(0.64)LS(0.36)RFS(1)VK	Os05g0481100	0.999945	0.00199303	80.245	3	-1.2693	2	16090	16811	14531	15810.7	24198	23412	24257	23955.7	1.51516	0.000730977
S(0.158)ERS(0.851)PS(0.991)PPPPPPGDQR	Os05g0478700	0.851418	0.0141872	42.908	3	0.58367	2	19991	20947	19633	20190.3	19019	18959	18941	18973	0.939707	0.0330257
S(0.158)ERS(0.851)PS(0.991)PPPPPPGDQR	Os05g0478700	0.990655	0.0141872	42.908	3	0.58367	2	19991	20947	19633	20190.3	19019	18959	18941	18973	0.939707	0.0330257
GAAAAAEAEEITGAGEDDGDGDDDAERS(1)K	Os05g0493800	0.999979	9.68e-23	112.73	4	-0.86752	2	29278	28460	25547	27761.7	25955	25589	25692	25745.3	0.92737	0.152164
AHAS(0.854)T(0.143)EGVT(0.003)K	Os05g0496200	0.85418	6.43e-05	107.06	2	0.87808	1	11969	11382	10253	11201.3	12164	11201	11761	11708.7	1.04529	0.424087
ELDYLVGAVS(0.068)S(0.932)PK	Os05g0496200	0.93156	4.54e-06	95.57	3	0.032889	13	202890	212370	191370	202210	227420	215560	225830	222937	1.1025	0.0465682
FS(1)LAPLVPR	Os05g0496200	1	0.0106189	74.841	2	0.19116	1	19653	19489	19040	19394	22777	22485	23958	23073.3	1.18972	0.00129629
GVS(0.998)LLLPS(0.002)DVIIADK	Os05g0496200	0.998019	0.00299675	52.612	3	3.958	1	18189	16742	17775	17568.7	20153	20668	19513	20111.3	1.14473	0.0104278
GVTTIIGGGDS(1)VAAVEK	Os05g0496200	0.999996	2.98e-06	99.86	3	0.5366	1	10170	10729	10463	10454	10754	11196	11216	11055.3	1.05752	0.0536794
LAS(0.999)LADLY(0.001)VNDAFGTAHR	Os05g0496200	0.998952	0.000698001	56.766	3	-3.8865	1	6773.5	7434.3	7109.9	7105.9	10109	9999.2	10342	10150.1	1.4284	0.000238231
RPFAAIVGGS(1)K	Os05g0496200	1	0.000251374	88.282	3	-0.54151	1	9716.1	9562.3	8276.4	9184.93	8690	9612.8	8812.5	9038.43	0.98405	0.820555
S(1)VGDLTAADLEGK	Os05g0496200	0.999999	3.83e-16	196.74	2	0.45581	3	63615	65417	58333	62455	58827	59374	59250	59150.3	0.947087	0.199216
DILAGS(1)DNES(1)DGGGGEEDLSK	Os05g0490000	1	5.99e-34	152.04	2	0.81834	4	72538	73867	68326	71577	67657	63880	67029	66188.7	0.92472	0.0574106
DILAGS(1)DNES(1)DGGGGEEDLSK	Os05g0490000	1	5.99e-34	152.04	2	0.81834	5	72538	73867	68326	71577	67657	63880	67029	66188.7	0.92472	0.0574106
YSPDDIQEVS(1)DEEEHLIEQEDYETR	Os05g0490000	1	4.87e-48	162.6	3	-0.0022802	2	45237	46162	41408	44269	48600	46086	47183	47289.7	1.06823	0.142827
[truncated: 15,886 more rows]
