# Supplementary material for: The COG1-OsSERL2 complex senses cold to trigger signaling network for chilling tolerance in japonica rice
Source: Nat Commun. 2023 May 29;14:3104. doi: 10.1038/s41467-023-38860-4 (PMC10227007; doi:10.1038/s41467-023-38860-4)
Supplement: Supplementary file 10 — Source Data [file 41467_2023_38860_MOESM10_ESM.xlsx]

## Sheet: Figure 1
Figure 1a
Survival rate of 93-11 and CSSL-28 (%)
93-11	73.3	63.07	70
CSSL-28	3.11	1.62	9.4
Figure 1c
Survival rates of six recombinants (R1–R6) and the parents (%)
93-11	70	66.67	64.29
CSSL-28	6.67	0	0
R1	70	70	56.67
R2	30	26.67	20
R3	5	6.67	0
R4	26.67	46.67	20
R5	6.67	0	0
R6	13.33	0	10
Figure 1d
Survival rate of 93-11 and R2-7-4 (%)
93-11	66.33	73.33	70
R2-7-4	13.33	10	10
Figure 1e
The expression levels of ORF9 in 93-11 and Nipponbare
	0h			1h			3h			6h			12h			18h			24h
Nipponbare	1	1.13	0.79	1.59	1.84	1.38	3.13	3.24	3.02	6.76	7.26	6.29	8.09	7.86	8.32	7.34	7.94	6.78	11.47	9.9	13.3
93-11	0	0	0	0	0	0	0	0	0	0	0	0	0	0	0	0	0	0	0	0	0

## Sheet: Figure 2
Figure 2b
The expression levels of COG1 in ZH11 and two COG1-overexpression lines
ZH11	1	1.11	0.9
OE1	91.92	89.71	94.18
OE4	177.91	164.33	192.62
Figure 2c
Survival rate of ZH11 and COG1 mutants (%)
ZH11	36.67	33.33	50	73.33	54.83	43.75
cog1-1	13.33	10	20
cog1-2	33.3	20	18.75
Figure 2d
Survival rate of ZH11 and two COG1-overexpression lines (%)
ZH11	10	10	6.67	10	6.67	6.67
OE1	70	66.67	50
OE4	80	70	66.67
Figure 2e
Survival rate of 93-11 and COG1::COG1-HA transgenic lines (%)
93-11	60	50	61.5	63.3	56.6	53.3
Line2	6.7	26.1	15.4
Line4	20	26.7	33.3
Figure 2e
Survival rate of 93-11 and COG1::COG1-HA transgenic lines (%)
93-11	60	50	61.5	63.3	56.6	53.3
Line2	6.7	26.1	15.4
Line4	20	26.7	33.3

## Sheet: Figure 3
Figure 3d
The within population selection signal value (SweeD) of the 500-kb region flanking COG1
Position	indica	tropical japonica	temperate japonica
21002834	0.23	3.31	2.32
21031880	0.00373	0.302	6.54
21060928	0.0618	0.0975	0.0633
21089976	0.209	0.275	0.0222
21119024	2.77e-09	0.281	1.62
21148072	0.0542	5.88	0
21177120	0.987	0.175	1.44
21206168	0.175	0.00939	0.209
21235216	0	4.26	0.0304
21264264	0.0242	0.00991	0.072
21293312	0.319	0.0505	21.3
21322360	0.388	0.404	0.998
21351408	0.0925	0	0.0341
21380454	0.00137	0.139	1.81
21409502	1.35	1.45	0.284
21438550	0.422	0.188	0.014
21467598	0.186	0.335	0.123
21496646	0.419	0	0.134
21525694	0.613	0	0

## Sheet: Figure 4
Figure 4c
Figure 4d

## Sheet: Figure 5
Figure 5b
Figure 5d

## Sheet: Figure 6
Figure 6d
Figure 6e
Figure 6f
Survival rate of ZH11 and osserl2 mutants (%)
ZH11	62.5	59.25	67.8	66.7	56.7	60
osserl2-1	36.7	41.4	34.4
osserl2-2	13.3	7.7	12.5
Figure 6g
Survival rate of ZH11 and two MYC-OsSERL2-overexpression lines (%)
ZH11	0	0	0	0	0	0
OsSERL2-OE1	66.7	43.3	16.7
OsSERL2-OE2	50	40	46.7
Figure 6h
Survival rate of ZH11,OsSERL2S599D/cog1-1,OsSERL2/cog1-1, cog1-1(%)
ZH11	41.7	33.3	37.5
OsSERL2S599D/cog1-1	37.5	29.2	29.2
OsSERL2/cog1-1	25	16.7	25
cog1-1	12.5	4.16	16.7

## Sheet: Figure 7
Figure 7a
Figure 7b
Figure 7c
Figure 7d

## Sheet: Supplementary Figure 1
Supplementary Figure 1a
Survival rate of 93-11,CSSLs and NIP (%)
93-11	CSSL-1	CSSL-2	CSSL-9	CSSL-11	CSSL-12	CSSL-15	CSSL-16	CSSL-18	CSSL-20	CSSL-21	CSSL-23	CSSL-24	CSSL-26	CSSL-28	CSSL-29	CSSL-30	CSSL-31	CSSL-32	CSSL-33	CSSL-34	CSSL-36	CSSL-37	CSSL-39	CSSL-41	CSSL-43	CSSL-44	CSSL-47	CSSL-48	CSSL-49	CSSL-52	CSSL-53	CSSL-55	CSSL-57	CSSL-61	CSSL-64	CSSL-65	CSSL-66	CSSL-67	CSSL-71	CSSL-74	CSSL-79	CSSL-80	CSSL-85	CSSL-88	CSSL-89	CSSL-91	CSSL-93	CSSL-95	CSSL-96
71.875	62.5	62.5	84.375	68.75	81.25	65.625	84.375	62.5	65.625	68.75	100	62.5	71.875	12.5	65.625	68.75	62.5	100	100	65.625	59.375	71.875	93.75	100	53.125	65.625	71.875	62.5	100	100	100	68.75	71.875	78.125	78.125	62.5	93.75	84.375	71.875	90.625	100	84.375	65.625	68.75	65.625	62.5	75	71.875	62.5
62.5	65.625	62.5	68.75	68.75	50	62.5	62.5	62.5	62.5	59.375	100	62.5	56.25	0	62.5	62.5	62.5	68.75	100	78.125	65.625	62.5	100	100	78.125	68.75	56.25	62.5	62.5	96.875	81.25	71.875	71.875	78.125	65.625	62.5	62.5	93.75	93.75	84.375	84.375	65.625	68.75	56.25	65.625	62.5	75	62.5	62.5
34.375	50	37.5	46.875	40.625	43.75	34.375	53.125	28.125	37.5	34.375	84.375	31.25	37.5	0	34.375	31.25	34.375	53.125	84.375	50	28.125	40.625	81.25	75	53.125	31.25	40.625	37.5	56.25	71.875	62.5	40.625	43.75	50	31.25	28.125	40.625	43.75	75	59.375	68.75	53.125	34.375	31.25	37.5	31.25	46.875	25	28.125
[truncated: 25 more columns]

## Sheet: Supplementary Figure 2
Supplementary Figure 2b
Supplementary Figure 2c

## Sheet: Supplementary Figure 4
Supplementary Figure 4d

[truncated: 2 more sheets: Supplementary Figure 5, Supplementary Figure 7]
